# Supplementary material for: The 2-Step Mendelian Randomisation Study Assesses Genetic Causality and Potential Mediators of Periodontal Disease and Atrial Fibrillation
Source: Int Dent J. 2025 Feb 22;75(3):2093–103. doi: 10.1016/j.identj.2024.12.029 (PMC12142772; doi:10.1016/j.identj.2024.12.029)
Supplement: Supplementary file 4 [file mmc4.xlsx]

## Sheet: Summary
Summary
Table S1 Evidenced-based support for the relationship between the 25 candidate mediators and atrial fibrillation
Table S2 The characteristics of the selected SNPs on periodontal disease for Mendelian randomization analysis
Table S3 The characteristics of the selected SNPs on 25 potential mediators for two-step Mendelian randomization analysis
Table S4 UVMR results for the biderecional casuation of PD and AF
Table S5 Tests for heterogeneity and horizontal pleiotropy of UVMR assessing the causility of PD on AF
Table S6 Bias and Type 1 error rate for Mendelian randomization with sample overlap
Table S7 MVMR causal estimates for the independent effect of PD on AF adjusted by other oral diseases
Table S8 UVMR estimates on the casulity of 25 potential mediators on AF
Table S9 Tests for heterogeneity and horizontal pleritropy of UVMR assessing the causility of 25 mediators on AF
Table S10 Biderectional UVMR estimates on the casulity of PD on 10 potential mediators
Table S11 Tests for horizontal pleritropy and heterogeneity of UVMR assessing the causility of PD on included mediators
Table S12 MVMR estimating the causality between the final inclusion of mediator and AF with adjustment for PD
Table S13 Bidirectional MR for estimating the interactive association between weight and other mediators

## Sheet: Table S2
Table S2 The characteristics of the selected SNPs on periodontal disease for Mendelian randomization analysis
Discovery -- IEU Open GWAS
Phenotype	id	SNP	Beta	SE	chr	pval	effect_allele	other_allele	mr_keep.exposure		F statistics
Periodontal disease	ebi-a-GCST003484	rs1633266	-0.932039	0.168355	1	3.09186e-08	T	C	TRUE	0.0304768	30.5861
Periodontal disease	ebi-a-GCST003484	rs893836	0.590477	0.126978	1	3.31566e-06	A	G	TRUE	0.0216979	21.5803
Periodontal disease	ebi-a-GCST003484	rs2290986	1.11092	0.234746	2	2.21845e-06	G	A	TRUE	0.0224544	22.35
Periodontal disease	ebi-a-GCST003484	rs7602740	0.821715	0.16422	2	5.62277e-07	T	C	TRUE	0.0250365	24.9861
Periodontal disease	ebi-a-GCST003484	rs7424112	1.33272	0.284168	2	2.73338e-06	G	T	TRUE	0.0220615	21.9501
Periodontal disease	ebi-a-GCST003484	rs7643832	0.951128	0.18262	3	1.90643e-07	T	C	TRUE	0.0270682	27.0701
Periodontal disease	ebi-a-GCST003484	rs17718700	1.21728	0.222666	3	4.58121e-08	C	T	TRUE	0.029741	29.8251
Periodontal disease	ebi-a-GCST003484	rs1433621	1.00542	0.211821	4	2.06909e-06	G	A	TRUE	0.0225856	22.4836
Periodontal disease	ebi-a-GCST003484	rs10938748	-1.05863	0.226149	4	2.85319e-06	T	C	TRUE	0.0219807	21.8679
Periodontal disease	ebi-a-GCST003484	rs17085470	0.856305	0.174195	4	8.8428e-07	T	A	TRUE	0.0241851	24.1154
Periodontal disease	ebi-a-GCST003484	rs37235	-0.96104	0.205796	5	3.01398e-06	C	T	TRUE	0.0218775	21.7629
Periodontal disease	ebi-a-GCST003484	rs16884095	1.03976	0.214713	6	1.2818e-06	C	A	TRUE	0.0234868	23.4023
Periodontal disease	ebi-a-GCST003484	rs9456991	1.6058	0.295609	6	5.56711e-08	G	A	TRUE	0.0293761	29.448
Periodontal disease	ebi-a-GCST003484	rs12530815	1.18325	0.23647	7	5.62095e-07	C	G	TRUE	0.0250371	24.9867
Periodontal disease	ebi-a-GCST003484	rs10260642	0.949041	0.204896	7	3.62468e-06	C	T	TRUE	0.0215301	21.4097
Periodontal disease	ebi-a-GCST003484	rs11764669	0.959397	0.202294	7	2.11004e-06	A	G	TRUE	0.0225487	22.446
Periodontal disease	ebi-a-GCST003484	rs13294936	0.788138	0.16816	9	2.77466e-06	A	G	TRUE	0.0220333	21.9214
Periodontal disease	ebi-a-GCST003484	rs11195183	0.872517	0.165084	10	1.25505e-07	T	C	TRUE	0.0278526	27.877
Periodontal disease	ebi-a-GCST003484	rs12573492	0.889191	0.167316	10	1.06984e-07	A	G	TRUE	0.028152	28.1853
Periodontal disease	ebi-a-GCST003484	rs2620912	-0.751201	0.15928	10	2.40254e-06	C	G	TRUE	0.0223043	22.1972
Periodontal disease	ebi-a-GCST003484	rs883580	0.862121	0.180359	10	1.75271e-06	C	T	TRUE	0.0228979	22.8018
Periodontal disease	ebi-a-GCST003484	rs7090855	-1.10833	0.216026	10	2.88915e-07	A	C	TRUE	0.0262877	26.2684
Periodontal disease	ebi-a-GCST003484	rs7951703	1.05423	0.227564	11	3.60969e-06	A	T	TRUE	0.0215379	21.4177
Periodontal disease	ebi-a-GCST003484	rs17184007	1.34625	0.232341	12	6.8612e-09	C	T	TRUE	0.0332883	33.5049
Periodontal disease	ebi-a-GCST003484	rs7299326	1.39543	0.280794	12	6.70965e-07	T	C	TRUE	0.0247043	24.6461
Periodontal disease	ebi-a-GCST003484	rs9557237	1.33266	0.235001	13	1.42076e-08	C	G	TRUE	0.0319302	32.0928
Periodontal disease	ebi-a-GCST003484	rs3811273	1.21618	0.202939	14	2.06215e-09	G	A	TRUE	0.0355263	35.8404
Periodontal disease	ebi-a-GCST003484	rs10518853	1.12113	0.245562	15	4.98138e-06	G	T	TRUE	0.0209314	20.8017
Periodontal disease	ebi-a-GCST003484	rs1156327	-1.45154	0.230464	16	3.00857e-10	C	T	TRUE	0.0390956	39.5877
Periodontal disease	ebi-a-GCST003484	rs2240246	1.25132	0.239041	16	1.65208e-07	T	C	TRUE	0.0273369	27.3464
Periodontal disease	ebi-a-GCST003484	rs714852	1.23488	0.254231	16	1.18987e-06	C	T	TRUE	0.0236267	23.5451
Periodontal disease	ebi-a-GCST003484	rs12453479	1.18429	0.241651	17	9.54333e-07	A	T	TRUE	0.0240417	23.9688
Periodontal disease	ebi-a-GCST003484	rs1432076	0.889111	0.177409	18	5.3966e-07	A	G	TRUE	0.0251137	25.0651
Periodontal disease	ebi-a-GCST003484	rs3786949	1.00192	0.198882	19	4.7101e-07	A	G	TRUE	0.0253694	25.327
Periodontal disease	ebi-a-GCST003484	rs12610340	0.763807	0.163209	19	2.86972e-06	G	A	TRUE	0.0219698	21.8568
Periodontal disease	ebi-a-GCST003484	rs3092025	0.698555	0.152739	20	4.79601e-06	T	C	TRUE	0.0210028	20.8742
Replication -- FinnGen
Phenotype	id	SNP	Beta	SE	chr	pval	effect_allele	other_allele	mr_keep.exposure	R2	F statistics
Periodontal disease	finngen_R9_K11_GINGIVITIS_PERIODONTAL	rs11082304	0.0261101	0.00565054	18	3.82252e-06	T	G	TRUE	8.23587e-05	21.3518
Periodontal disease	finngen_R9_K11_GINGIVITIS_PERIODONTAL	rs11656116	-0.0277712	0.00599092	17	3.56e-06	T	C	TRUE	8.28847e-05	21.4881
Periodontal disease	finngen_R9_K11_GINGIVITIS_PERIODONTAL	rs117762461	-0.150889	0.0308437	7	9.97884e-07	C	T	TRUE	9.23103e-05	23.932
Periodontal disease	finngen_R9_K11_GINGIVITIS_PERIODONTAL	rs117806480	-0.154477	0.033665	8	4.46129e-06	A	G	TRUE	8.12163e-05	21.0556
Periodontal disease	finngen_R9_K11_GINGIVITIS_PERIODONTAL	rs13090311	0.0573072	0.0113536	3	4.47651e-07	T	C	TRUE	9.8269e-05	25.477
Periodontal disease	finngen_R9_K11_GINGIVITIS_PERIODONTAL	rs140355068	0.122138	0.0258586	2	2.32028e-06	T	G	TRUE	8.60523e-05	22.3094
Periodontal disease	finngen_R9_K11_GINGIVITIS_PERIODONTAL	rs142595867	0.184525	0.0384619	3	1.60587e-06	T	C	TRUE	8.87807e-05	23.0168
Periodontal disease	finngen_R9_K11_GINGIVITIS_PERIODONTAL	rs148190533	0.0589897	0.0126866	7	3.323e-06	T	G	TRUE	8.33938e-05	21.6201
Periodontal disease	finngen_R9_K11_GINGIVITIS_PERIODONTAL	rs16855756	-0.0430894	0.00906003	2	1.97483e-06	C	T	TRUE	8.72473e-05	22.6193
Periodontal disease	finngen_R9_K11_GINGIVITIS_PERIODONTAL	rs17045199	-0.0312118	0.00576242	2	6.07981e-08	A	G	TRUE	0.000113158	29.3376
Periodontal disease	finngen_R9_K11_GINGIVITIS_PERIODONTAL	rs17759178	0.0479757	0.010481	6	4.70782e-06	G	T	TRUE	8.08184e-05	20.9524
Periodontal disease	finngen_R9_K11_GINGIVITIS_PERIODONTAL	rs183858346	0.33203	0.0667482	20	6.54606e-07	C	T	TRUE	9.54426e-05	24.7441
Periodontal disease	finngen_R9_K11_GINGIVITIS_PERIODONTAL	rs34771141	-0.0260223	0.0056284	11	3.77511e-06	A	G	TRUE	8.24506e-05	21.3756
Periodontal disease	finngen_R9_K11_GINGIVITIS_PERIODONTAL	rs438811	-0.0376148	0.0066374	19	1.45241e-08	T	C	TRUE	0.000123873	32.1158
Periodontal disease	finngen_R9_K11_GINGIVITIS_PERIODONTAL	rs75154831	-0.0719484	0.014321	7	5.06081e-07	G	A	TRUE	9.73557e-05	25.2402
Periodontal disease	finngen_R9_K11_GINGIVITIS_PERIODONTAL	rs77548231	0.06455	0.0137346	9	2.60405e-06	A	G	TRUE	8.51984e-05	22.088
Periodontal disease	finngen_R9_K11_GINGIVITIS_PERIODONTAL	rs9490847	0.22921	0.0472266	6	1.21353e-06	C	T	TRUE	9.08578e-05	23.5554
Periodontal disease	finngen_R9_K11_GINGIVITIS_PERIODONTAL	rs9912403	-0.0317088	0.00673485	17	2.49954e-06	A	C	TRUE	8.55017e-05	22.1667
Periodontal disease	finngen_R9_K11_GINGIVITIS_PERIODONTAL	rs994701	-0.0325457	0.00688678	6	2.29192e-06	G	A	TRUE	8.61441e-05	22.3332
The formula for F stastics and R^2
N represents the number of participants, EAF represents the effect allele frequency, and 𝛽 is the estimated effect of the SNP to assess its ability to uniquely predict the outcome

## Sheet: Table S3
Table S3 The characteristics of the selected SNPs on 25 potential mediators for two-step Mendelian randomization analysis
Phenotype	id	SNP	Beta	SE	chr	pval	effect_allele	other_allele	mr_keep.exposure		F statistics
IL-1β	27989323	rs115242021	0.2795	0.0553	1	4.252e-07	A	C	TRUE	0.00767927	25.53
IL-1β	27989323	rs143319329	0.4357	0.093	7	2.835e-06	T	C	TRUE	0.00660519	21.9354
IL-1β	27989323	rs61335305	0.4333	0.0928	15	3.015e-06	A	C	TRUE	0.00656111	21.788
IL-1β	27989323	rs62015704	0.1786	0.0372	16	1.624e-06	A	G	TRUE	0.00693441	23.0364
IL-6	27989323	rs10752777	0.1083	0.0235	1	4.171e-06	A	T	TRUE	0.00639279	21.2255
IL-6	27989323	rs10982213	-0.0849	0.0176	9	1.353e-06	A	G	TRUE	0.00699993	23.2556
IL-6	27989323	rs113098456	-0.1553	0.0339	2	4.641e-06	A	G	TRUE	0.00631751	20.974
IL-6	27989323	rs1333040	0.0747	0.0157	9	1.993e-06	T	C	TRUE	0.00681127	22.6245
IL-6	27989323	rs13412535	-0.1186	0.0214	2	3.141e-08	A	G	TRUE	0.00921879	30.6958
IL-6	27989323	rs2404476	0.0734	0.0156	4	2.684e-06	A	G	TRUE	0.00666184	22.1248
IL-6	27989323	rs4684700	-0.0747	0.0162	3	3.912e-06	T	C	TRUE	0.00639996	21.2495
IL-6	27989323	rs73273528	0.268	0.0553	20	1.25e-06	T	C	TRUE	0.00706472	23.4723
IL-6	27989323	rs76856708	0.336	0.0697	16	1.427e-06	T	C	TRUE	0.0069907	23.2247
IL-17	prot-a-1480	rs1007161	0.1213	0.0259	19	2.75423e-06	A	G	TRUE	0.00660086	21.9209
IL-17	prot-a-1480	rs10424405	-0.1603	0.0302	19	1.12202e-07	G	A	TRUE	0.00846285	28.1572
IL-17	prot-a-1480	rs11041275	0.1637	0.0353	11	3.54813e-06	G	A	TRUE	0.00647265	21.4924
IL-17	prot-a-1480	rs117932206	0.334	0.0658	8	3.80189e-07	T	G	TRUE	0.00774496	25.75
IL-17	prot-a-1480	rs12341987	0.55	0.1192	9	3.98107e-06	A	G	TRUE	0.00640819	21.277
IL-17	prot-a-1480	rs1248047	-0.119	0.0258	12	3.98107e-06	T	A	TRUE	0.00640352	21.2614
IL-17	prot-a-1480	rs138809946	0.4345	0.0945	17	4.2658e-06	A	G	TRUE	0.00636353	21.1277
IL-17	prot-a-1480	rs142066391	0.4032	0.0854	2	2.29087e-06	C	T	TRUE	0.00670744	22.2773
IL-17	prot-a-1480	rs149210472	0.499	0.109	10	4.67735e-06	A	C	TRUE	0.0063089	20.9452
IL-17	prot-a-1480	rs151156073	0.402	0.0868	20	3.63078e-06	C	T	TRUE	0.00645586	21.4363
IL-17	prot-a-1480	rs17104784	-0.2388	0.0495	14	1.41254e-06	A	G	TRUE	0.00700102	23.2592
IL-17	prot-a-1480	rs17427599	-0.1364	0.0279	6	1.02329e-06	T	C	TRUE	0.00718855	23.8868
IL-17	prot-a-1480	rs182389480	-0.4547	0.0979	3	3.38844e-06	A	G	TRUE	0.00649247	21.5586
IL-17	prot-a-1480	rs192107689	0.7941	0.1719	13	3.80189e-06	C	T	TRUE	0.00642325	21.3273
IL-17	prot-a-1480	rs2235580	-0.1126	0.0244	16	3.89045e-06	T	C	TRUE	0.00641001	21.2831
IL-17	prot-a-1480	rs4501529	-0.1187	0.0258	7	4.36516e-06	A	G	TRUE	0.00637148	21.1543
IL-17	prot-a-1480	rs4569005	0.1597	0.0343	11	3.31131e-06	T	C	TRUE	0.00652429	21.665
IL-17	prot-a-1480	rs75318996	-0.3905	0.0823	1	2.0893e-06	A	C	TRUE	0.006774	22.4998
IL-18	27989323	rs10409850	0.1791	0.0347	19	2.44e-07	A	G	TRUE	0.00800564	26.6237
IL-18	27989323	rs115267715	0.4424	0.0795	5	2.588e-08	T	C	TRUE	0.00929384	30.948
IL-18	27989323	rs117266781	0.7051	0.1436	7	9.176e-07	T	C	TRUE	0.00725081	24.0951
IL-18	27989323	rs12420140	-0.2479	0.0261	11	1.949e-21	A	G	TRUE	0.0266022	90.1589
IL-18	27989323	rs13000753	0.2307	0.0242	2	1.429e-21	T	C	TRUE	0.0267932	90.8241
IL-18	27989323	rs149612950	0.5042	0.0902	5	2.288e-08	A	G	TRUE	0.00937682	31.2269
IL-18	27989323	rs150868416	0.5357	0.1053	5	3.634e-07	A	G	TRUE	0.00777946	25.8656
IL-18	27989323	rs62312914	-0.1265	0.025	4	4.215e-07	T	C	TRUE	0.00769662	25.5881
IL-18	27989323	rs658805	0.1271	0.0243	6	1.622e-07	A	G	TRUE	0.00821956	27.3411
IL-18	27989323	rs78716465	0.3173	0.0679	20	2.981e-06	A	G	TRUE	0.00657191	21.8242
TNF	prot-a-3029	rs6696406	-0.1277	0.0278	1	4.27e-06	G	A	TRUE	0.00635155	21.0877
TNF	prot-a-3029	rs10936662	0.157	0.0343	3	4.68e-06	A	T	TRUE	0.00630693	20.9386
TNF	prot-a-3029	rs116529626	0.6283	0.1365	4	4.17e-06	T	C	TRUE	0.00637742	21.1741
TNF	prot-a-3029	rs17424574	0.2029	0.0443	5	4.57e-06	G	A	TRUE	0.0063148	20.9649
TNF	prot-a-3029	rs9264098	-0.1172	0.0254	6	3.89e-06	C	T	TRUE	0.00640841	21.2777
TNF	prot-a-3029	rs114191672	-0.4831	0.1046	6	3.89e-06	A	G	TRUE	0.00642048	21.3181
TNF	prot-a-3029	rs235409	-0.1237	0.0268	7	3.89e-06	G	A	TRUE	0.00641254	21.2915
TNF	prot-a-3029	rs117012770	-0.3629	0.0788	12	4.17e-06	A	G	TRUE	0.00638402	21.1962
TNF	prot-a-3029	rs77275498	0.2633	0.0494	15	9.77e-08	G	A	TRUE	0.00853259	28.3913
TNF	prot-a-3029	rs62011974	-0.2772	0.0544	15	3.47e-07	T	C	TRUE	0.00780442	25.9493
TNF	prot-a-3029	rs2232613	-0.2685	0.0459	20	5.13e-09	T	C	TRUE	0.0102598	34.1979
TNF	prot-a-3029	rs34674590	-0.2276	0.046	22	7.59e-07	C	T	TRUE	0.00736164	24.4662
VEGF	27989323	rs10934631	-0.1132	0.0244	2	3.607e-06	T	C	TRUE	0.00647806	21.5105
VEGF	27989323	rs10967186	0.0899	0.0169	3	1.086e-07	T	C	TRUE	0.0084995	28.2802
VEGF	27989323	rs114030854	0.2017	0.0431	4	2.938e-06	A	G	TRUE	0.00659083	21.8874
VEGF	27989323	rs12456390	-0.0818	0.0179	5	4.882e-06	T	C	TRUE	0.0062866	20.8707
VEGF	27989323	rs4082730	0.2455	0.0533	7	4.116e-06	A	G	TRUE	0.00638588	21.2024
VEGF	27989323	rs62401205	-0.2015	0.0412	8	9.946e-07	A	C	TRUE	0.00719407	23.9052
VEGF	27989323	rs6921438	-0.4866	0.0174	9	4.11e-172	A	G	TRUE	0.19154	781.596
VEGF	27989323	rs7075195	-0.1136	0.0173	11	5.231e-11	A	G	TRUE	0.0128939	43.0925
VEGF	27989323	rs73418463	-0.2498	0.0521	12	1.61e-06	T	C	TRUE	0.00691592	22.9745
VEGF	27989323	rs8045833	0.103	0.0211	13	1.006e-06	A	G	TRUE	0.00716705	23.8148
VEGF	27989323	rs9472183	-0.1264	0.017	14	9.541e-14	A	G	TRUE	0.0164717	55.2501
CRP	ieu-b-4764	rs111392630	-0.0602	0.0109	4	2.96401e-08	G	A	TRUE	0.00915587	30.4843
CRP	ieu-b-4764	rs112207431	-0.113	0.02	2	1.59698e-08	T	C	TRUE	0.00957793	31.9032
CRP	ieu-b-4764	rs112668412	-0.0941	0.0161	20	5.57802e-09	A	G	TRUE	0.0102426	34.1401
CRP	ieu-b-4764	rs114909269	-0.0865	0.0151	2	9.74204e-09	G	T	TRUE	0.00984321	32.7956
CRP	ieu-b-4764	rs115446886	-0.0956	0.0161	6	3.00698e-09	G	A	TRUE	0.0105683	35.2372
CRP	ieu-b-4764	rs116627795	-0.0889	0.0148	6	1.72302e-09	T	C	TRUE	0.0108122	36.0593
CRP	ieu-b-4764	rs117961498	-0.1117	0.0179	15	4.90501e-10	T	C	TRUE	0.011659	38.9168
CRP	ieu-b-4764	rs137928466	-0.0793	0.0138	1	8.35295e-09	A	G	TRUE	0.00990421	33.0008
CRP	ieu-b-4764	rs148775898	-0.0962	0.0163	10	3.23497e-09	A	G	TRUE	0.0104417	34.8106
CRP	ieu-b-4764	rs150920633	-0.1103	0.0187	8	3.29898e-09	T	G	TRUE	0.0104296	34.77
CRP	ieu-b-4764	rs151229508	-0.0716	0.0127	11	1.71601e-08	T	C	TRUE	0.00953699	31.7655
CRP	ieu-b-4764	rs17616063	-0.0859	0.0109	16	2.97372e-15	G	A	TRUE	0.0184668	62.0683
CRP	ieu-b-4764	rs2070690	-0.1118	0.0185	9	1.583e-09	T	C	TRUE	0.0109425	36.4987
CRP	ieu-b-4764	rs2808629	-0.1208	0.0059	1	2.45019e-92	A	G	TRUE	0.112684	418.954
CRP	ieu-b-4764	rs340029	0.0323	0.0059	15	3.58501e-08	T	C	TRUE	0.00899767	29.9528
CRP	ieu-b-4764	rs4129267	-0.065	0.0056	1	9.68501e-31	T	C	TRUE	0.0392132	134.644
CRP	ieu-b-4764	rs429358	-0.1669	0.0075	19	1.2388e-109	C	T	TRUE	0.130449	494.911
CRP	ieu-b-4764	rs45517185	-0.067	0.0104	16	1.006e-10	T	C	TRUE	0.0124168	41.4782
CRP	ieu-b-4764	rs4656849	0.0349	0.0055	1	2.91602e-10	G	A	TRUE	0.0120508	40.2404
CRP	ieu-b-4764	rs55709272	0.0368	0.0057	2	1.02899e-10	C	T	TRUE	0.0124696	41.6565
CRP	ieu-b-4764	rs62231239	-0.1152	0.0185	22	4.76201e-10	G	A	TRUE	0.0116103	38.7524
CRP	ieu-b-4764	rs6661998	-0.0523	0.0082	1	1.80601e-10	T	C	TRUE	0.0121734	40.6549
CRP	ieu-b-4764	rs7310409	0.1046	0.0056	12	8.84708e-77	G	A	TRUE	0.0955889	348.678
CRP	ieu-b-4764	rs74342842	-0.0926	0.0164	10	1.69899e-08	A	G	TRUE	0.00956565	31.8619
CRP	ieu-b-4764	rs77372316	-0.1007	0.018	6	2.34698e-08	C	T	TRUE	0.00939226	31.2788
CRP	ieu-b-4764	rs78694799	-0.0986	0.0174	12	1.409e-08	A	G	TRUE	0.00963398	32.0917
CRP	ieu-b-4764	rs78737462	-0.1076	0.016	11	2.02488e-11	T	C	TRUE	0.0135154	45.1982
CRP	ieu-b-4764	rs79340471	-0.0852	0.0146	11	5.14505e-09	G	A	TRUE	0.0102111	34.0338
CRP	ieu-b-4764	rs8059324	-0.0885	0.0149	16	3.111e-09	C	A	TRUE	0.0105743	35.2574
WBC	ieu-b-30	rs10087240	0.019951	0.001855	8	6.13e-27	T	C	TRUE	0.0338562	115.605
WBC	ieu-b-30	rs10102877	-0.013208	0.001997	8	3.91e-11	A	G	TRUE	0.0130784	43.7174
WBC	ieu-b-30	rs10138752	-0.040319	0.003453	14	1.85e-31	T	C	TRUE	0.0396647	136.258
WBC	ieu-b-30	rs10146962	-0.015367	0.00197	14	6.45e-15	C	T	TRUE	0.0180995	60.8111
WBC	ieu-b-30	rs10164769	0.027162	0.002111	2	7.73e-38	T	C	TRUE	0.0477583	165.456
WBC	ieu-b-30	rs10203838	0.012292	0.001866	2	4.66e-11	C	T	TRUE	0.0129749	43.3669
WBC	ieu-b-30	rs10205474	-0.012945	0.002325	2	2.65e-08	A	C	TRUE	0.00930365	30.981
WBC	ieu-b-30	rs1024091	0.013797	0.001848	17	8.71e-14	T	C	TRUE	0.0166053	55.706
WBC	ieu-b-30	rs1033415	0.012676	0.002046	22	6.01e-10	G	A	TRUE	0.0114944	38.361
WBC	ieu-b-30	rs1042725	0.010899	0.001847	12	3.71e-09	T	C	TRUE	0.0104385	34.7998
WBC	ieu-b-30	rs1047891	-0.021105	0.001979	2	1.6e-26	A	C	TRUE	0.033306	113.662
WBC	ieu-b-30	rs10494783	-0.043813	0.004145	1	4.43e-26	A	G	TRUE	0.0327382	111.659
WBC	ieu-b-30	rs10498635	-0.031169	0.002388	14	6.58e-39	T	C	TRUE	0.0490769	170.26
WBC	ieu-b-30	rs10808139	0.017618	0.002845	7	6.06e-10	A	G	TRUE	0.0114838	38.3253
WBC	ieu-b-30	rs10808536	0.011839	0.002018	8	4.56e-09	A	G	TRUE	0.010319	34.3973
WBC	ieu-b-30	rs10814191	0.011216	0.002038	9	3.84e-08	T	C	TRUE	0.00909192	30.2694
WBC	ieu-b-30	rs10828725	-0.049726	0.001914	10	1.1e-148	T	G	TRUE	0.169762	674.559
WBC	ieu-b-30	rs10864368	0.021532	0.001838	1	1.15e-31	C	T	TRUE	0.0399155	137.156
WBC	ieu-b-30	rs10872223	0.014143	0.002394	6	3.57e-09	T	C	TRUE	0.0104622	34.8796
WBC	ieu-b-30	rs10889574	-0.043688	0.001998	1	6.64e-106	A	G	TRUE	0.126515	477.826
WBC	ieu-b-30	rs10931934	0.01504	0.001882	2	1.38e-15	C	T	TRUE	0.0189797	63.8254
WBC	ieu-b-30	rs10936588	-0.014309	0.001909	3	6.95e-14	A	G	TRUE	0.0167352	56.1492
WBC	ieu-b-30	rs10980797	-0.026981	0.00184	9	1.19e-48	G	A	TRUE	0.0611546	214.891
WBC	ieu-b-30	rs10986338	-0.016612	0.001953	9	1.93e-17	A	G	TRUE	0.0214476	72.3063
WBC	ieu-b-30	rs11002309	0.012677	0.00195	10	8.28e-11	T	C	TRUE	0.0126413	42.2377
WBC	ieu-b-30	rs11064881	-0.032266	0.003547	12	9.92e-20	A	G	TRUE	0.0244551	82.6998
WBC	ieu-b-30	rs1109278	-0.014404	0.001932	17	9.32e-14	G	A	TRUE	0.0165598	55.5506
WBC	ieu-b-30	rs11104881	-0.024735	0.002017	12	1.59e-34	C	T	TRUE	0.0435731	150.296
WBC	ieu-b-30	rs11159261	-0.01437	0.001851	14	8.68e-15	C	T	TRUE	0.0179307	60.2334
WBC	ieu-b-30	rs11169302	0.018563	0.001889	12	9.45e-23	G	T	TRUE	0.0284226	96.5093
WBC	ieu-b-30	rs11198788	0.011894	0.001855	10	1.47e-10	C	T	TRUE	0.0123012	41.087
WBC	ieu-b-30	rs11221394	0.016288	0.002877	11	1.54e-08	C	T	TRUE	0.00961643	32.0326
WBC	ieu-b-30	rs11242109	-0.033069	0.001842	5	5.08e-72	T	G	TRUE	0.0889525	322.107
WBC	ieu-b-30	rs11250076	0.021379	0.001867	8	2.44e-30	G	A	TRUE	0.0382052	131.046
WBC	ieu-b-30	rs11252331	0.016749	0.00249	10	1.8e-11	G	T	TRUE	0.0135214	45.2185
WBC	ieu-b-30	rs112750178	0.015327	0.002179	1	2.06e-12	C	T	TRUE	0.014767	49.4466
WBC	ieu-b-30	rs112880875	0.025752	0.003204	3	9.68e-16	A	G	TRUE	0.0191944	64.5615
WBC	ieu-b-30	rs113473633	-0.050832	0.006222	4	3.24e-16	G	A	TRUE	0.0198187	66.7039
WBC	ieu-b-30	rs113519804	-0.032444	0.005656	11	9.92e-09	A	C	TRUE	0.00986954	32.8842
WBC	ieu-b-30	rs114050631	-0.138239	0.00975	2	1.38e-45	T	C	TRUE	0.0574027	200.904
WBC	ieu-b-30	rs115433278	-0.024206	0.004232	3	1.09e-08	A	G	TRUE	0.00981355	32.6958
WBC	ieu-b-30	rs11644125	-0.017778	0.001893	16	6.36e-21	T	C	TRUE	0.0260236	88.1457
WBC	ieu-b-30	rs11669443	0.013882	0.002267	19	9.5e-10	A	G	TRUE	0.0112318	37.4747
WBC	ieu-b-30	rs11688303	0.021084	0.002892	2	3.19e-13	T	C	TRUE	0.0158463	53.1186
WBC	ieu-b-30	rs11723621	-0.029079	0.002022	4	7.57e-47	G	A	TRUE	0.0589602	206.697
WBC	ieu-b-30	rs11735662	0.052247	0.005162	4	4.74e-24	T	C	TRUE	0.0301001	102.382
WBC	ieu-b-30	rs11744663	-0.018732	0.002351	5	1.72e-15	A	G	TRUE	0.0188688	63.4454
WBC	ieu-b-30	rs117556162	0.027237	0.004058	16	1.99e-11	A	G	TRUE	0.0134636	45.0227
WBC	ieu-b-30	rs11854390	0.013665	0.00186	15	2.13e-13	T	C	TRUE	0.0160881	53.9424
WBC	ieu-b-30	rs11874453	-0.011551	0.001904	18	1.36e-09	A	G	TRUE	0.0110267	36.7826
WBC	ieu-b-30	rs11965885	-0.01534	0.001892	6	5.41e-16	T	G	TRUE	0.0195254	65.697
WBC	ieu-b-30	rs11993347	-0.01971	0.002186	8	2.03e-19	C	T	TRUE	0.0240359	81.2474
WBC	ieu-b-30	rs12138789	-0.014617	0.00218	1	2.08e-11	C	T	TRUE	0.0134364	44.9304
WBC	ieu-b-30	rs12142474	-0.021647	0.003435	1	3.05e-10	G	A	TRUE	0.0118878	39.6898
WBC	ieu-b-30	rs12203592	0.022394	0.002349	6	1.61e-21	T	C	TRUE	0.0267951	90.831
WBC	ieu-b-30	rs12214269	0.018185	0.001839	6	5.06e-23	A	G	TRUE	0.02877	97.7237
WBC	ieu-b-30	rs12216862	0.011449	0.002032	8	1.81e-08	T	C	TRUE	0.00952545	31.7267
WBC	ieu-b-30	rs1228024	0.025191	0.001944	11	2.32e-38	A	C	TRUE	0.0484066	167.817
WBC	ieu-b-30	rs12376511	-0.034202	0.002489	9	6.16e-43	C	T	TRUE	0.0541066	188.708
WBC	ieu-b-30	rs12540307	-0.038684	0.004464	7	4.76e-18	T	C	TRUE	0.0222433	75.0501
WBC	ieu-b-30	rs12550612	-0.032751	0.00242	8	1.09e-41	A	G	TRUE	0.0525679	183.044
WBC	ieu-b-30	rs12566440	-0.014772	0.001903	1	8.79e-15	G	A	TRUE	0.0179267	60.2196
WBC	ieu-b-30	rs1260326	-0.032863	0.001875	2	9.83e-69	C	T	TRUE	0.0851377	307.007
WBC	ieu-b-30	rs12630592	-0.012328	0.001992	3	6.27e-10	T	G	TRUE	0.0114697	38.2775
WBC	ieu-b-30	rs12683699	0.021786	0.002517	9	5.16e-18	G	A	TRUE	0.022192	74.873
WBC	ieu-b-30	rs12784071	0.018141	0.002233	10	4.79e-16	T	C	TRUE	0.0196021	65.9602
WBC	ieu-b-30	rs1285254	-0.012308	0.002252	17	4.7e-08	C	T	TRUE	0.00896769	29.8521
WBC	ieu-b-30	rs1285886	0.026498	0.002326	6	5.1e-30	A	G	TRUE	0.037828	129.701
WBC	ieu-b-30	rs12918121	-0.051377	0.00721	16	1.08e-12	T	C	TRUE	0.0151493	50.7462
WBC	ieu-b-30	rs12929950	-0.030161	0.003616	16	7.83e-17	A	G	TRUE	0.020641	69.5299
WBC	ieu-b-30	rs12956324	0.013776	0.001875	18	2.1e-13	A	C	TRUE	0.0160899	53.9486
WBC	ieu-b-30	rs12997100	0.02676	0.00359	2	9.38e-14	C	T	TRUE	0.0165535	55.529
WBC	ieu-b-30	rs12999905	0.025242	0.004067	2	5.58e-10	A	G	TRUE	0.0115349	38.4978
WBC	ieu-b-30	rs13132853	0.020133	0.00193	4	1.88e-25	G	A	TRUE	0.0319133	108.752
WBC	ieu-b-30	rs13149209	-0.014688	0.002228	4	4.5e-11	C	T	TRUE	0.0129948	43.4342
WBC	ieu-b-30	rs13180726	-0.02131	0.002441	5	2.71e-18	A	G	TRUE	0.0225669	76.1672
WBC	ieu-b-30	rs1322599	-0.030663	0.002456	6	9.97e-36	T	C	TRUE	0.0450909	155.779
WBC	ieu-b-30	rs13237635	-0.010408	0.00186	7	2.24e-08	C	T	TRUE	0.00939643	31.2929
WBC	ieu-b-30	rs13248936	0.013094	0.001841	8	1.17e-12	G	A	TRUE	0.0150934	50.5561
WBC	ieu-b-30	rs13291664	0.026196	0.002363	9	1.57e-28	G	A	TRUE	0.035894	122.823
WBC	ieu-b-30	rs1366045	-0.024654	0.001886	3	5.44e-39	C	T	TRUE	0.0492183	170.777
WBC	ieu-b-30	rs1371045	-0.014328	0.002114	2	1.26e-11	C	T	TRUE	0.013725	45.909
WBC	ieu-b-30	rs1371794	-0.063244	0.001899	4	1e-200	C	A	TRUE	0.251499	1108.47
WBC	ieu-b-30	rs139369470	0.025273	0.004383	2	8.34e-09	C	T	TRUE	0.00997178	33.2282
WBC	ieu-b-30	rs145209947	-0.075356	0.008651	8	3.19e-18	A	C	TRUE	0.0224692	75.8298
WBC	ieu-b-30	rs1474419	0.018298	0.001886	7	3.11e-22	C	T	TRUE	0.0277247	94.0721
WBC	ieu-b-30	rs1476081	0.011441	0.00208	7	3.85e-08	T	G	TRUE	0.00908225	30.237
WBC	ieu-b-30	rs148713124	0.096379	0.010089	11	1.35e-21	T	G	TRUE	0.0269017	91.2022
WBC	ieu-b-30	rs1506609	0.021031	0.002326	4	1.61e-19	G	A	TRUE	0.0241674	81.7029
WBC	ieu-b-30	rs150861794	-0.065191	0.007096	13	4.31e-20	T	C	TRUE	0.0249309	84.35
WBC	ieu-b-30	rs1621453	0.010499	0.00186	3	1.71e-08	G	A	TRUE	0.00955989	31.8425
WBC	ieu-b-30	rs16850073	0.042606	0.001922	4	8.77e-109	T	C	TRUE	0.129575	491.102
WBC	ieu-b-30	rs16964983	0.021856	0.002434	17	2.89e-19	C	T	TRUE	0.0238437	80.5818
WBC	ieu-b-30	rs17026212	-0.014719	0.001834	2	1.06e-15	G	T	TRUE	0.019139	64.3717
WBC	ieu-b-30	rs17041439	0.037876	0.003999	12	2.96e-21	C	A	TRUE	0.0264567	89.6525
WBC	ieu-b-30	rs17138597	-0.013276	0.002333	7	1.3e-08	A	G	TRUE	0.00971449	32.3625
WBC	ieu-b-30	rs17209630	0.014259	0.002045	8	3.25e-12	A	G	TRUE	0.0145143	48.5879
WBC	ieu-b-30	rs17232826	-0.021831	0.003087	16	1.6e-12	T	C	TRUE	0.0149244	49.9817
WBC	ieu-b-30	rs1738074	-0.020403	0.001853	6	3.74e-28	C	T	TRUE	0.0354264	121.164
WBC	ieu-b-30	rs175714	0.010451	0.001877	14	2.64e-08	C	T	TRUE	0.00930426	30.983
WBC	ieu-b-30	rs17758695	-0.055946	0.005728	18	1.67e-22	T	C	TRUE	0.0280875	95.3386
WBC	ieu-b-30	rs1779809	0.014395	0.001944	1	1.36e-13	T	C	TRUE	0.0163392	54.7984
WBC	ieu-b-30	rs180941	-0.016866	0.001919	10	1.63e-18	A	G	TRUE	0.0228656	77.1989
WBC	ieu-b-30	rs182090955	-0.075776	0.009684	7	5.33e-15	A	G	TRUE	0.0182107	61.1914
WBC	ieu-b-30	rs1822534	-0.025822	0.001882	3	8.29e-43	G	A	TRUE	0.0539521	188.138
WBC	ieu-b-30	rs185774696	-0.028632	0.002693	6	2.25e-26	T	C	TRUE	0.0331102	112.971
WBC	ieu-b-30	rs1886654	-0.057486	0.002959	1	5.08e-84	C	T	TRUE	0.102606	377.199
WBC	ieu-b-30	rs1891033	0.015029	0.002482	20	1.44e-09	C	T	TRUE	0.0109853	36.6432
WBC	ieu-b-30	rs1895994	-0.012955	0.001964	12	4.35e-11	A	G	TRUE	0.0130095	43.4839
WBC	ieu-b-30	rs1933295	-0.015546	0.002311	1	1.81e-11	G	A	TRUE	0.0135232	45.2245
WBC	ieu-b-30	rs2012011	-0.025502	0.002683	6	2.15e-21	A	G	TRUE	0.0266401	90.2909
WBC	ieu-b-30	rs2012610	0.027526	0.002769	3	2.99e-23	T	G	TRUE	0.0290659	98.7591
WBC	ieu-b-30	rs2038700	0.034424	0.00189	14	4.61e-74	C	T	TRUE	0.0913197	331.54
WBC	ieu-b-30	rs2062250	0.050625	0.003905	15	2.12e-38	A	G	TRUE	0.0484479	167.967
WBC	ieu-b-30	rs2076211	-0.018018	0.002546	22	1.53e-12	T	C	TRUE	0.0149455	50.0534
WBC	ieu-b-30	rs2082382	-0.017857	0.00186	5	8.67e-22	A	G	TRUE	0.0271635	92.1145
WBC	ieu-b-30	rs2084312	0.028894	0.002311	17	7.67e-36	T	C	TRUE	0.0452143	156.226
WBC	ieu-b-30	rs2091084	0.01735	0.001951	10	6.25e-19	C	T	TRUE	0.0233968	79.0353
WBC	ieu-b-30	rs2104415	-0.012373	0.002061	1	1.99e-09	A	G	TRUE	0.0108002	36.0189
WBC	ieu-b-30	rs2148537	0.017567	0.002475	9	1.31e-12	A	G	TRUE	0.0150322	50.3479
WBC	ieu-b-30	rs2180369	0.02298	0.003071	14	7.65e-14	C	T	TRUE	0.0166798	55.9599
WBC	ieu-b-30	rs2194067	0.012618	0.001886	19	2.31e-11	T	C	TRUE	0.0133784	44.7337
WBC	ieu-b-30	rs2259855	-0.023612	0.001849	17	2.66e-37	C	T	TRUE	0.0470765	162.978
WBC	ieu-b-30	rs2282677	0.01138	0.001929	17	3.79e-09	C	T	TRUE	0.0104333	34.7822
WBC	ieu-b-30	rs2282986	-0.124348	0.006855	7	1.8e-73	C	T	TRUE	0.0906463	328.851
WBC	ieu-b-30	rs2284837	0.01378	0.002231	3	6.76e-10	G	A	TRUE	0.0114252	38.1273
WBC	ieu-b-30	rs2286599	0.03864	0.00279	12	1.43e-43	A	G	TRUE	0.054915	191.691
WBC	ieu-b-30	rs2290669	-0.047616	0.002308	19	1.52e-94	C	A	TRUE	0.114214	425.374
WBC	ieu-b-30	rs2298695	-0.015731	0.001881	21	6.51e-17	C	A	TRUE	0.0207484	69.8991
WBC	ieu-b-30	rs2312675	-0.017557	0.002242	1	5.11e-15	C	T	TRUE	0.0182385	61.2867
WBC	ieu-b-30	rs2314339	0.027194	0.002851	17	1.52e-21	T	C	TRUE	0.0268224	90.9261
WBC	ieu-b-30	rs2327028	-0.013484	0.001851	20	3.36e-13	T	C	TRUE	0.0158217	53.0349
WBC	ieu-b-30	rs2328667	0.012282	0.001866	6	4.85e-11	G	A	TRUE	0.0129541	43.2964
WBC	ieu-b-30	rs2358581	-0.028224	0.002196	19	9.36e-38	G	T	TRUE	0.0476563	165.086
WBC	ieu-b-30	rs2371108	0.019217	0.001891	3	3.11e-24	T	G	TRUE	0.0303364	103.211
WBC	ieu-b-30	rs2427599	0.055692	0.009529	20	5.21e-09	T	C	TRUE	0.0102418	34.1372
WBC	ieu-b-30	rs2428608	-0.011309	0.001852	17	1.05e-09	T	C	TRUE	0.0111697	37.2652
WBC	ieu-b-30	rs2432142	0.012676	0.001864	5	1.09e-11	A	G	TRUE	0.0138161	46.2178
WBC	ieu-b-30	rs2439963	-0.01238	0.002091	13	3.29e-09	G	A	TRUE	0.0105075	35.0324
WBC	ieu-b-30	rs2469147	-0.015295	0.002536	15	1.67e-09	G	A	TRUE	0.0108992	36.3527
WBC	ieu-b-30	rs247826	0.033815	0.002233	16	9.59e-52	T	C	TRUE	0.0649572	229.181
WBC	ieu-b-30	rs2506699	0.01427	0.001892	9	4.87e-14	G	A	TRUE	0.016941	56.8516
WBC	ieu-b-30	rs2561758	-0.03629	0.00208	5	4.2e-68	G	A	TRUE	0.0844294	304.217
WBC	ieu-b-30	rs257063	-0.013818	0.0021	5	4.91e-11	T	C	TRUE	0.0129463	43.2702
WBC	ieu-b-30	rs2615061	-0.027637	0.002854	1	3.82e-22	A	G	TRUE	0.0276225	93.7153
WBC	ieu-b-30	rs2665405	0.035373	0.001844	17	5.63e-82	A	G	TRUE	0.100294	367.755
WBC	ieu-b-30	rs2710804	0.020606	0.001897	7	1.92e-27	C	T	TRUE	0.0345108	117.921
WBC	ieu-b-30	rs2713573	0.024566	0.001984	3	3.46e-35	T	C	TRUE	0.0443837	153.222
WBC	ieu-b-30	rs2729707	-0.030932	0.002446	2	1.28e-36	G	A	TRUE	0.0462074	159.823
WBC	ieu-b-30	rs2790122	0.013402	0.002029	1	4.08e-11	C	T	TRUE	0.0130445	43.6026
WBC	ieu-b-30	rs284317	0.017425	0.001945	1	3.52e-19	G	A	TRUE	0.0237371	80.2127
WBC	ieu-b-30	rs28530750	0.055643	0.004613	4	1.83e-33	A	G	TRUE	0.0422159	145.409
WBC	ieu-b-30	rs2853951	0.077234	0.001878	6	1e-200	T	C	TRUE	0.338784	1690.3
WBC	ieu-b-30	rs28571765	-0.02207	0.00237	8	1.32e-20	C	T	TRUE	0.0255977	86.6652
WBC	ieu-b-30	rs28574812	-0.016041	0.002537	21	2.66e-10	G	A	TRUE	0.011966	39.9539
WBC	ieu-b-30	rs28576226	0.031285	0.002853	15	6.14e-28	A	G	TRUE	0.0351467	120.173
WBC	ieu-b-30	rs2857633	-0.013283	0.002098	22	2.52e-10	C	T	TRUE	0.0119976	40.0607
WBC	ieu-b-30	rs28588746	-0.010471	0.001899	4	3.61e-08	G	A	TRUE	0.00912639	30.3853
WBC	ieu-b-30	rs2875974	0.021365	0.001904	8	3.54e-29	A	G	TRUE	0.0367425	125.837
WBC	ieu-b-30	rs2904270	-0.015318	0.001844	20	1.03e-16	A	G	TRUE	0.0204763	68.9635
WBC	ieu-b-30	rs2935104	0.01955	0.003311	6	3.62e-09	G	A	TRUE	0.0104512	34.8427
WBC	ieu-b-30	rs2943650	0.01116	0.00192	2	6.36e-09	T	C	TRUE	0.0101311	33.7647
WBC	ieu-b-30	rs2993986	0.030146	0.00219	10	4.75e-43	T	C	TRUE	0.0542857	189.369
WBC	ieu-b-30	rs303753	-0.019587	0.00196	18	1.78e-23	A	G	TRUE	0.0293653	99.8069
WBC	ieu-b-30	rs309190	-0.030461	0.003167	19	7.05e-22	C	T	TRUE	0.0272611	92.4547
WBC	ieu-b-30	rs3184504	-0.067191	0.001836	12	1e-200	C	T	TRUE	0.288623	1338.49
WBC	ieu-b-30	rs342294	-0.017407	0.001848	7	4.9e-21	C	T	TRUE	0.0261746	88.6708
WBC	ieu-b-30	rs34298354	-0.024205	0.002801	1	5.9e-18	T	C	TRUE	0.0221219	74.6313
WBC	ieu-b-30	rs34332006	-0.010695	0.001888	2	1.52e-08	T	C	TRUE	0.00962744	32.0697
WBC	ieu-b-30	rs34505104	-0.02041	0.002056	22	3.36e-23	G	A	TRUE	0.028988	98.4865
WBC	ieu-b-30	rs34562738	0.018655	0.002195	2	1.99e-17	A	G	TRUE	0.0214129	72.1869
WBC	ieu-b-30	rs34599082	-0.151481	0.008129	1	1.93e-77	T	C	TRUE	0.0951826	347.039
WBC	ieu-b-30	rs34952318	-0.033097	0.004378	20	4.24e-14	A	G	TRUE	0.0170187	57.1166
WBC	ieu-b-30	rs35111447	-0.017887	0.003105	17	8.56e-09	T	C	TRUE	0.00995318	33.1657
WBC	ieu-b-30	rs35112940	-0.025968	0.002241	19	5.21e-31	A	G	TRUE	0.039087	134.193
WBC	ieu-b-30	rs35571080	0.024903	0.002243	1	1.32e-28	C	T	TRUE	0.0359979	123.192
WBC	ieu-b-30	rs35592645	0.017479	0.00213	17	2.38e-16	A	C	TRUE	0.0199921	67.2993
WBC	ieu-b-30	rs35713889	0.028328	0.004568	3	5.79e-10	T	C	TRUE	0.0115161	38.4341
WBC	ieu-b-30	rs35734242	0.02176	0.001948	4	6.3e-29	C	T	TRUE	0.0364234	124.703
WBC	ieu-b-30	rs35755865	-0.041492	0.005077	1	3.18e-16	T	C	TRUE	0.0198321	66.75
WBC	ieu-b-30	rs35990176	0.011569	0.001871	21	6.46e-10	C	A	TRUE	0.0114498	38.2103
WBC	ieu-b-30	rs3732378	0.020274	0.00243	3	7.7e-17	A	G	TRUE	0.0206518	69.567
WBC	ieu-b-30	rs3735485	0.041036	0.00257	7	2.34e-57	G	A	TRUE	0.0716981	254.801
WBC	ieu-b-30	rs3747869	0.038842	0.00322	10	1.79e-33	C	A	TRUE	0.0422194	145.421
WBC	ieu-b-30	rs3752562	0.013547	0.002209	20	8.97e-10	A	G	TRUE	0.0112649	37.5865
WBC	ieu-b-30	rs3754224	-0.014577	0.002103	1	4.3e-12	C	T	TRUE	0.0143462	48.0169
WBC	ieu-b-30	rs3773312	0.017874	0.00285	3	3.67e-10	A	G	TRUE	0.0117751	39.3089
WBC	ieu-b-30	rs3781454	0.025211	0.002007	10	3.68e-36	A	G	TRUE	0.0456206	157.697
WBC	ieu-b-30	rs3795503	-0.015409	0.00201	1	1.83e-14	T	C	TRUE	0.0174923	58.7345
WBC	ieu-b-30	rs3812849	0.01961	0.002086	13	5.85e-21	C	A	TRUE	0.026074	88.3209
WBC	ieu-b-30	rs3847147	-0.011891	0.002003	8	2.99e-09	A	G	TRUE	0.0105637	35.2218
WBC	ieu-b-30	rs38859	0.011328	0.001851	7	9.71e-10	T	C	TRUE	0.0112188	37.4309
WBC	ieu-b-30	rs4074672	0.018004	0.001907	3	3.87e-21	T	C	TRUE	0.0262918	89.0786
WBC	ieu-b-30	rs41272536	-0.034443	0.004735	1	3.65e-13	G	A	TRUE	0.0157765	52.8809
WBC	ieu-b-30	rs41295055	-0.013749	0.002349	10	4.95e-09	T	C	TRUE	0.0102718	34.2384
WBC	ieu-b-30	rs41313381	0.048456	0.005508	1	1.47e-18	A	C	TRUE	0.0229085	77.3471
WBC	ieu-b-30	rs41317014	-0.020075	0.002239	9	3.25e-19	T	C	TRUE	0.0237743	80.3415
WBC	ieu-b-30	rs4239149	0.016302	0.001945	17	5.58e-17	G	A	TRUE	0.0208378	70.2068
WBC	ieu-b-30	rs4276676	-0.019264	0.001849	8	2.22e-25	C	T	TRUE	0.0318363	108.482
WBC	ieu-b-30	rs4391200	0.022974	0.001894	5	7.86e-34	G	A	TRUE	0.0426706	147.045
WBC	ieu-b-30	rs4413892	0.031056	0.002174	9	2.87e-46	A	G	TRUE	0.0582205	203.943
WBC	ieu-b-30	rs4468717	-0.020008	0.003471	18	8.41e-09	T	C	TRUE	0.00996559	33.2074
WBC	ieu-b-30	rs447124	0.016995	0.001853	9	4.86e-20	T	C	TRUE	0.0248495	84.0675
WBC	ieu-b-30	rs4535497	-0.013323	0.001992	5	2.34e-11	A	C	TRUE	0.0133701	44.7056
WBC	ieu-b-30	rs464609	0.012934	0.001852	5	3e-12	A	G	TRUE	0.0145602	48.7439
WBC	ieu-b-30	rs4672564	-0.010185	0.001848	2	3.67e-08	C	A	TRUE	0.0091179	30.3567
WBC	ieu-b-30	rs4703541	-0.036192	0.002813	5	7.45e-38	A	G	TRUE	0.0477519	165.433
WBC	ieu-b-30	rs4704826	-0.015601	0.001876	5	9.71e-17	A	C	TRUE	0.0205206	69.1156
WBC	ieu-b-30	rs4707609	-0.021092	0.001914	6	3.21e-28	C	T	TRUE	0.0354827	121.364
WBC	ieu-b-30	rs4712614	-0.021637	0.001891	6	2.79e-30	G	T	TRUE	0.0381482	130.842
WBC	ieu-b-30	rs4729046	-0.036605	0.003489	7	1.01e-25	C	T	TRUE	0.0322692	110.006
WBC	ieu-b-30	rs47341	0.015865	0.001975	22	1.01e-15	T	C	TRUE	0.0191731	64.4886
WBC	ieu-b-30	rs4734879	-0.021974	0.002057	8	1.34e-26	G	A	TRUE	0.0334152	114.048
WBC	ieu-b-30	rs4760	-0.070234	0.002594	19	2.21e-161	G	A	TRUE	0.181723	732.642
WBC	ieu-b-30	rs4761234	0.015191	0.001847	12	2.03e-16	C	T	TRUE	0.0200809	67.6045
WBC	ieu-b-30	rs4789229	0.011726	0.001926	17	1.18e-09	T	C	TRUE	0.0111043	37.0445
WBC	ieu-b-30	rs4790752	-0.017539	0.001845	17	2.11e-21	T	C	TRUE	0.0266466	90.3137
WBC	ieu-b-30	rs4794820	0.07212	0.001861	17	1e-200	G	A	TRUE	0.312696	1500.91
WBC	ieu-b-30	rs4805881	-0.01642	0.001984	19	1.32e-16	C	A	TRUE	0.0203282	68.4541
WBC	ieu-b-30	rs4844390	-0.026549	0.002216	1	4.97e-33	G	A	TRUE	0.0416703	143.448
WBC	ieu-b-30	rs4877107	0.010359	0.001856	9	2.45e-08	C	T	TRUE	0.00934878	31.1327
WBC	ieu-b-30	rs4909932	0.013829	0.001881	11	2.01e-13	G	A	TRUE	0.0161103	54.0183
WBC	ieu-b-30	rs4924450	0.01369	0.002122	15	1.14e-10	A	G	TRUE	0.0124517	41.5961
WBC	ieu-b-30	rs4925756	-0.014563	0.002004	1	3.83e-13	T	C	TRUE	0.0157459	52.7768
WBC	ieu-b-30	rs4948097	-0.017568	0.002148	7	3.03e-16	G	A	TRUE	0.0198618	66.8518
WBC	ieu-b-30	rs4984768	0.011987	0.002025	16	3.34e-09	T	G	TRUE	0.0105036	35.0193
WBC	ieu-b-30	rs507778	-0.052806	0.001961	6	1.41e-159	T	C	TRUE	0.180104	724.683
WBC	ieu-b-30	rs520910	-0.024764	0.003685	1	1.87e-11	C	T	TRUE	0.0134965	45.134
WBC	ieu-b-30	rs527393	-0.02209	0.001842	2	4.34e-33	A	G	TRUE	0.041749	143.731
WBC	ieu-b-30	rs533483	-0.017399	0.002188	1	1.91e-15	A	G	TRUE	0.0187961	63.1962
WBC	ieu-b-30	rs549302	0.020151	0.001843	6	8.48e-28	A	G	TRUE	0.03495	119.476
WBC	ieu-b-30	rs55671712	0.018588	0.003119	1	2.59e-09	T	C	TRUE	0.0106449	35.4953
WBC	ieu-b-30	rs55767800	-0.018378	0.002003	17	4.71e-20	C	T	TRUE	0.0248686	84.134
WBC	ieu-b-30	rs55964818	-0.036254	0.00186	8	1.54e-84	C	T	TRUE	0.103212	379.684
WBC	ieu-b-30	rs55978995	0.013869	0.002466	13	1.9e-08	A	C	TRUE	0.00949111	31.6112
WBC	ieu-b-30	rs560194	-0.013586	0.001843	6	1.76e-13	C	T	TRUE	0.0161956	54.3087
WBC	ieu-b-30	rs56188865	-0.027014	0.001899	1	7e-46	C	T	TRUE	0.0577621	202.239
WBC	ieu-b-30	rs56378716	0.107631	0.008291	17	1.7e-38	G	A	TRUE	0.0485726	168.422
WBC	ieu-b-30	rs56388170	0.059326	0.002043	7	2.73e-185	T	G	TRUE	0.203474	842.733
WBC	ieu-b-30	rs571497	-0.036357	0.002584	19	6.32e-45	A	G	TRUE	0.0565785	197.846
WBC	ieu-b-30	rs5746451	0.019536	0.001849	22	4.61e-26	C	T	TRUE	0.032712	111.567
WBC	ieu-b-30	rs5746990	-0.015117	0.001903	22	2.05e-15	A	G	TRUE	0.0187579	63.0653
WBC	ieu-b-30	rs57871178	-0.013314	0.002414	2	3.55e-08	C	T	TRUE	0.00913089	30.4004
WBC	ieu-b-30	rs579721	-0.012287	0.002033	11	1.55e-09	A	G	TRUE	0.0109444	36.5051
WBC	ieu-b-30	rs59085061	-0.050292	0.004692	10	9e-27	G	A	TRUE	0.033634	114.82
WBC	ieu-b-30	rs59241311	-0.01718	0.00307	12	2.24e-08	A	G	TRUE	0.00939774	31.2973
WBC	ieu-b-30	rs60190483	-0.031395	0.003962	2	2.43e-15	C	T	TRUE	0.0186665	62.7522
WBC	ieu-b-30	rs6045615	-0.019319	0.001982	20	1.99e-22	C	A	TRUE	0.0279765	94.9508
WBC	ieu-b-30	rs60466842	-0.029716	0.003269	7	1.04e-19	A	C	TRUE	0.0244212	82.5824
WBC	ieu-b-30	rs6051431	0.011858	0.001931	20	8.44e-10	T	C	TRUE	0.0112948	37.6873
WBC	ieu-b-30	rs6055955	-0.022202	0.001845	20	2.63e-33	T	C	TRUE	0.0420243	144.72
WBC	ieu-b-30	rs6062468	0.010809	0.001937	20	2.46e-08	T	C	TRUE	0.0093452	31.1206
WBC	ieu-b-30	rs60695341	-0.029901	0.002312	15	3.2e-38	T	C	TRUE	0.0482263	167.16
WBC	ieu-b-30	rs61739285	-0.033699	0.005207	16	9.98e-11	T	C	TRUE	0.0125296	41.8597
WBC	ieu-b-30	rs61863767	0.043116	0.001874	10	4.56e-117	T	C	TRUE	0.138197	529.023
WBC	ieu-b-30	rs62007171	-0.015451	0.002058	15	6.22e-14	C	T	TRUE	0.016789	56.3325
WBC	ieu-b-30	rs62089697	0.017652	0.002518	17	2.48e-12	A	G	TRUE	0.0146694	49.1149
WBC	ieu-b-30	rs62194505	-0.010877	0.001937	2	2e-08	A	G	TRUE	0.00946204	31.5134
WBC	ieu-b-30	rs62270938	0.016035	0.002454	3	6.59e-11	T	C	TRUE	0.0127692	42.6703
WBC	ieu-b-30	rs62311395	-0.025247	0.003841	4	5.09e-11	G	A	TRUE	0.0129193	43.1785
WBC	ieu-b-30	rs62466318	-0.021214	0.002399	7	9.8e-19	T	C	TRUE	0.0231404	78.1486
WBC	ieu-b-30	rs62510269	-0.036092	0.002609	8	1.77e-43	G	A	TRUE	0.0547966	191.254
WBC	ieu-b-30	rs630505	0.012464	0.002102	1	3.13e-09	C	T	TRUE	0.0105391	35.1387
WBC	ieu-b-30	rs632887	0.01204	0.001921	12	3.75e-10	G	A	TRUE	0.0117602	39.2586
WBC	ieu-b-30	rs6421984	0.038666	0.001952	11	2.79e-87	C	T	TRUE	0.106237	392.135
WBC	ieu-b-30	rs6429582	-0.018823	0.001853	1	3.25e-24	C	T	TRUE	0.0303119	103.125
WBC	ieu-b-30	rs6440732	0.023275	0.002437	3	1.35e-21	A	C	TRUE	0.0268896	91.1602
WBC	ieu-b-30	rs6445826	0.01247	0.001887	3	4.03e-11	C	T	TRUE	0.0130568	43.6441
WBC	ieu-b-30	rs6474514	0.011055	0.001872	8	3.59e-09	C	T	TRUE	0.0104543	34.8532
WBC	ieu-b-30	rs6476883	-0.011492	0.001857	9	6.27e-10	A	G	TRUE	0.0114687	38.274
WBC	ieu-b-30	rs6479830	-0.012414	0.002033	10	1.05e-09	C	T	TRUE	0.0111693	37.2637
WBC	ieu-b-30	rs6500550	-0.02072	0.002036	16	2.65e-24	T	C	TRUE	0.0304202	103.505
WBC	ieu-b-30	rs6554195	-0.019466	0.00184	4	3.9e-26	T	G	TRUE	0.0327938	111.855
WBC	ieu-b-30	rs6583435	0.016915	0.001968	7	8.7e-18	A	C	TRUE	0.0218895	73.8296
WBC	ieu-b-30	rs6590806	0.01608	0.002128	11	4.28e-14	A	G	TRUE	0.0170034	57.0644
WBC	ieu-b-30	rs6667709	-0.013844	0.001923	1	6.3e-13	T	C	TRUE	0.015458	51.7966
WBC	ieu-b-30	rs6679677	-0.051839	0.003052	1	1.14e-64	A	C	TRUE	0.080373	288.324
WBC	ieu-b-30	rs672058	0.018163	0.002846	11	1.81e-10	T	C	TRUE	0.012188	40.7045
WBC	ieu-b-30	rs6734238	0.036475	0.001959	2	2.59e-77	G	A	TRUE	0.0950398	346.464
WBC	ieu-b-30	rs67491878	0.011131	0.001914	18	6.15e-09	C	A	TRUE	0.0101417	33.8004
WBC	ieu-b-30	rs6755895	-0.023327	0.002239	2	2.14e-25	C	T	TRUE	0.0318356	108.479
WBC	ieu-b-30	rs6831590	-0.0184	0.001904	4	4.54e-22	T	G	TRUE	0.0275131	93.3337
WBC	ieu-b-30	rs6854855	0.016404	0.001855	4	9.69e-19	G	A	TRUE	0.0231418	78.1535
WBC	ieu-b-30	rs6877725	-0.020573	0.00186	5	2.12e-28	C	T	TRUE	0.0357371	122.266
WBC	ieu-b-30	rs6878780	0.013254	0.001858	5	1.02e-12	C	T	TRUE	0.0151814	50.8557
WBC	ieu-b-30	rs6924387	0.016547	0.001881	6	1.48e-18	G	A	TRUE	0.0229061	77.3389
WBC	ieu-b-30	rs6948695	-0.010993	0.001875	7	4.7e-09	C	T	TRUE	0.0103059	34.3532
WBC	ieu-b-30	rs696	0.015003	0.001912	14	4.53e-15	T	C	TRUE	0.0183109	61.5343
WBC	ieu-b-30	rs6985508	-0.026558	0.002018	8	1.57e-39	A	G	TRUE	0.0498533	173.095
WBC	ieu-b-30	rs7005996	0.024146	0.003326	8	4.06e-13	T	C	TRUE	0.0157152	52.6723
WBC	ieu-b-30	rs703005	-0.015482	0.001905	10	4.55e-16	T	C	TRUE	0.0196162	66.0087
WBC	ieu-b-30	rs7036656	0.028141	0.002055	9	1.25e-42	T	C	TRUE	0.0537544	187.41
WBC	ieu-b-30	rs706809	0.022341	0.002258	12	4.71e-23	C	T	TRUE	0.0288018	97.835
WBC	ieu-b-30	rs71352239	-0.01291	0.002182	19	3.36e-09	T	C	TRUE	0.0104934	34.9848
WBC	ieu-b-30	rs7159281	-0.01285	0.002	14	1.35e-10	G	A	TRUE	0.012351	41.2556
WBC	ieu-b-30	rs7177	-0.013376	0.001888	11	1.43e-12	A	C	TRUE	0.0149778	50.1632
WBC	ieu-b-30	rs7183988	-0.015777	0.001895	15	8.74e-17	G	T	TRUE	0.0205665	69.2735
WBC	ieu-b-30	rs718515	-0.016391	0.001858	18	1.2e-18	A	G	TRUE	0.0230332	77.7779
WBC	ieu-b-30	rs7198940	0.015619	0.001851	16	3.33e-17	T	C	TRUE	0.0211145	71.1591
WBC	ieu-b-30	rs7225843	-0.03151	0.002297	17	8.58e-43	C	T	TRUE	0.0539326	188.067
WBC	ieu-b-30	rs7235882	0.017758	0.003188	18	2.6e-08	T	C	TRUE	0.009312	31.009
WBC	ieu-b-30	rs7246841	0.022477	0.002216	19	3.78e-24	C	T	TRUE	0.0302248	102.819
WBC	ieu-b-30	rs72664840	0.020614	0.002397	14	8.44e-18	T	C	TRUE	0.0219139	73.9138
WBC	ieu-b-30	rs72747074	0.017932	0.002003	9	3.63e-19	A	G	TRUE	0.0237045	80.1
WBC	ieu-b-30	rs72780125	0.034599	0.002765	2	6.75e-36	C	T	TRUE	0.0452861	156.485
WBC	ieu-b-30	rs72790862	-0.025833	0.002003	10	5.05e-38	C	T	TRUE	0.0479724	166.236
WBC	ieu-b-30	rs72836628	-0.01417	0.002131	10	3.02e-11	T	C	TRUE	0.0132175	44.1885
WBC	ieu-b-30	rs7283930	-0.011714	0.002102	21	2.57e-08	T	C	TRUE	0.00932036	31.0371
WBC	ieu-b-30	rs72843590	0.024724	0.00384	6	1.25e-10	A	C	TRUE	0.0124025	41.4297
WBC	ieu-b-30	rs72951729	-0.01783	0.003116	2	1.08e-08	A	C	TRUE	0.00982145	32.7224
WBC	ieu-b-30	rs72978754	-0.028441	0.003727	6	2.45e-14	C	T	TRUE	0.0173353	58.198
WBC	ieu-b-30	rs72982988	-0.01277	0.002204	18	7.1e-09	A	G	TRUE	0.0100674	33.5502
WBC	ieu-b-30	rs73028871	-0.016816	0.002745	3	9.3e-10	T	C	TRUE	0.011241	37.5057
WBC	ieu-b-30	rs73036517	-0.052727	0.00211	19	1.08e-137	G	A	TRUE	0.159078	624.077
WBC	ieu-b-30	rs7308123	0.018607	0.002436	12	2.29e-14	C	T	TRUE	0.0173678	58.3089
WBC	ieu-b-30	rs73190675	0.028802	0.004241	12	1.15e-11	A	G	TRUE	0.0137796	46.0941
WBC	ieu-b-30	rs73191188	-0.016477	0.001926	4	1.23e-17	A	G	TRUE	0.0216907	73.1443
WBC	ieu-b-30	rs7326825	0.020659	0.002021	13	1.73e-24	A	G	TRUE	0.0306836	104.429
WBC	ieu-b-30	rs739842	-0.015546	0.001973	12	3.44e-15	C	T	TRUE	0.0184606	62.0469
WBC	ieu-b-30	rs74076327	-0.028663	0.004475	1	1.55e-10	C	T	TRUE	0.0122757	41.001
WBC	ieu-b-30	rs74607840	-0.015405	0.001914	7	8.82e-16	A	G	TRUE	0.0192466	64.7405
WBC	ieu-b-30	rs7502100	0.017816	0.001955	17	8.4e-20	C	T	TRUE	0.0245409	82.9972
WBC	ieu-b-30	rs75354229	0.02445	0.002749	18	6.22e-19	T	C	TRUE	0.0234033	79.0579
WBC	ieu-b-30	rs7549164	0.025162	0.002456	1	1.33e-24	T	C	TRUE	0.0308172	104.899
WBC	ieu-b-30	rs755951	-0.013467	0.001888	8	1.02e-12	C	A	TRUE	0.0151792	50.8481
WBC	ieu-b-30	rs7573465	0.035796	0.001853	2	4.66e-83	T	G	TRUE	0.101568	372.954
WBC	ieu-b-30	rs75859969	-0.016697	0.002549	16	5.94e-11	C	A	TRUE	0.0128317	42.8819
WBC	ieu-b-30	rs759488	0.013512	0.002025	12	2.58e-11	C	T	TRUE	0.0133084	44.4965
WBC	ieu-b-30	rs76378167	0.023127	0.004041	19	1.07e-08	A	G	TRUE	0.00982488	32.7339
WBC	ieu-b-30	rs7639292	-0.023984	0.002466	3	2.48e-22	T	C	TRUE	0.0278575	94.5353
WBC	ieu-b-30	rs76428106	0.158445	0.008517	13	3.45e-77	C	T	TRUE	0.0948938	345.876
WBC	ieu-b-30	rs76545872	-0.013013	0.002333	12	2.5e-08	A	G	TRUE	0.00933697	31.093
WBC	ieu-b-30	rs7705526	0.029089	0.00212	5	8.3e-43	A	C	TRUE	0.0539574	188.158
WBC	ieu-b-30	rs7751717	-0.013802	0.002306	6	2.23e-09	A	G	TRUE	0.0107357	35.8016
WBC	ieu-b-30	rs7776054	-0.04663	0.002089	6	2.48e-110	G	A	TRUE	0.131146	497.956
WBC	ieu-b-30	rs7776857	-0.018545	0.001949	7	1.89e-21	T	G	TRUE	0.0266952	90.483
WBC	ieu-b-30	rs778125	0.01436	0.00192	1	7.75e-14	G	A	TRUE	0.0166634	55.904
WBC	ieu-b-30	rs7781268	-0.01333	0.002258	7	3.66e-09	A	G	TRUE	0.0104473	34.8297
WBC	ieu-b-30	rs780142	0.014549	0.002067	15	2.02e-12	G	T	TRUE	0.0147867	49.5133
WBC	ieu-b-30	rs7803075	-0.02444	0.00211	7	5.47e-31	G	A	TRUE	0.0390562	134.083
WBC	ieu-b-30	rs7850247	0.01034	0.001861	9	2.84e-08	C	T	TRUE	0.00926531	30.8521
WBC	ieu-b-30	rs7855091	0.014823	0.001994	9	1.11e-13	A	G	TRUE	0.0164652	55.2279
WBC	ieu-b-30	rs7864482	0.012766	0.001902	9	2e-11	G	A	TRUE	0.0134634	45.0221
WBC	ieu-b-30	rs7917772	0.016558	0.001904	10	3.6e-18	A	G	TRUE	0.0223975	75.582
WBC	ieu-b-30	rs79237520	0.040077	0.006305	5	2.13e-10	T	C	TRUE	0.0120918	40.3791
WBC	ieu-b-30	rs79272926	-0.022316	0.002222	5	1.04e-23	A	C	TRUE	0.0296502	100.805
WBC	ieu-b-30	rs7934719	0.017862	0.001873	11	1.55e-21	T	C	TRUE	0.0268124	90.8911
WBC	ieu-b-30	rs796003	-0.025352	0.002125	9	8.84e-33	T	G	TRUE	0.0413359	142.247
WBC	ieu-b-30	rs796056	0.020577	0.001898	2	2.31e-27	C	A	TRUE	0.034382	117.465
WBC	ieu-b-30	rs79716587	-0.035863	0.00283	2	9.22e-37	A	G	TRUE	0.0463922	160.493
WBC	ieu-b-30	rs806321	0.01598	0.001848	13	5.66e-18	T	C	TRUE	0.0221501	74.7285
WBC	ieu-b-30	rs8084255	0.019947	0.001905	18	1.26e-25	T	C	TRUE	0.0321462	109.573
WBC	ieu-b-30	rs8176528	-0.016872	0.002017	2	6.31e-17	A	G	TRUE	0.0207571	69.9291
WBC	ieu-b-30	rs830623	0.014483	0.002457	3	3.88e-09	C	A	TRUE	0.0104163	34.7251
WBC	ieu-b-30	rs832190	-0.013264	0.001909	3	3.88e-12	T	C	TRUE	0.0144141	48.2474
WBC	ieu-b-30	rs8705	-0.026397	0.002004	11	1.35e-39	A	G	TRUE	0.0499368	173.401
WBC	ieu-b-30	rs873218	-0.011924	0.001855	12	1.34e-10	A	G	TRUE	0.0123626	41.2946
WBC	ieu-b-30	rs903123	0.013484	0.002387	1	1.67e-08	T	C	TRUE	0.00957434	31.8911
WBC	ieu-b-30	rs9375447	-0.013767	0.001834	6	6.34e-14	G	A	TRUE	0.0167835	56.314
WBC	ieu-b-30	rs9390461	0.015366	0.001845	6	8.51e-17	G	A	TRUE	0.0205803	69.3211
WBC	ieu-b-30	rs9429767	0.017446	0.002344	1	1.03e-13	A	G	TRUE	0.0165045	55.3622
WBC	ieu-b-30	rs9430574	-0.014039	0.001984	1	1.55e-12	A	G	TRUE	0.0149419	50.041
WBC	ieu-b-30	rs9508005	-0.022531	0.003425	13	4.92e-11	G	T	TRUE	0.0129401	43.2491
WBC	ieu-b-30	rs9526795	-0.01411	0.002116	13	2.68e-11	C	T	TRUE	0.0132913	44.4385
WBC	ieu-b-30	rs9590390	0.015386	0.002055	13	7.32e-14	A	G	TRUE	0.0166982	56.0228
WBC	ieu-b-30	rs9656395	-0.027515	0.003156	7	2.97e-18	G	A	TRUE	0.0225078	75.963
WBC	ieu-b-30	rs9829114	-0.033578	0.001872	3	7.45e-72	A	G	TRUE	0.0888099	321.54
WBC	ieu-b-30	rs9835104	-0.013518	0.002467	3	4.35e-08	A	G	TRUE	0.00901382	30.0071
WBC	ieu-b-30	rs9867398	0.022319	0.003192	3	2.8e-12	T	C	TRUE	0.0145946	48.8608
WBC	ieu-b-30	rs987107	0.020353	0.002093	5	2.52e-22	A	G	TRUE	0.0278488	94.5051
WBC	ieu-b-30	rs9900613	-0.011338	0.001867	17	1.3e-09	T	C	TRUE	0.0110488	36.8571
WBC	ieu-b-30	rs990558	-0.011062	0.001929	21	1e-08	T	C	TRUE	0.00986398	32.8655
WBC	ieu-b-30	rs9925985	-0.014131	0.002078	16	1.09e-11	C	A	TRUE	0.0138155	46.2159
WBC	ieu-b-30	rs9926183	0.018579	0.002197	16	2.86e-17	T	C	TRUE	0.0212046	71.4696
WBC	ieu-b-30	rs9977672	-0.021872	0.002122	21	7.08e-25	A	G	TRUE	0.0311805	106.175
PLT	ebi-a-GCST004603	rs10048745	0.0293477	0.00425481	2	5.29176e-12	A	G	TRUE	0.0142078	47.5472
PLT	ebi-a-GCST004603	rs10058074	-0.0317033	0.00363776	5	2.90603e-18	A	G	TRUE	0.0224914	75.9063
PLT	ebi-a-GCST004603	rs10075570	-0.0278159	0.00420688	5	3.79228e-11	A	G	TRUE	0.0130709	43.6921
PLT	ebi-a-GCST004603	rs10144272	0.0485634	0.00396818	14	1.94312e-34	G	T	TRUE	0.0434029	149.683
PLT	ebi-a-GCST004603	rs10220411	0.0329713	0.00415193	14	2.00217e-15	G	A	TRUE	0.018746	63.0244
PLT	ebi-a-GCST004603	rs10414545	0.0234293	0.00363998	19	1.22101e-10	A	C	TRUE	0.0123953	41.4054
PLT	ebi-a-GCST004603	rs10466905	0.0275654	0.00465373	12	3.155e-09	A	G	TRUE	0.0105169	35.0641
PLT	ebi-a-GCST004603	rs1047891	-0.0341663	0.00390751	2	2.25476e-18	A	C	TRUE	0.0226363	76.4069
PLT	ebi-a-GCST004603	rs1050316	-0.0254085	0.00383857	1	3.60994e-11	T	G	TRUE	0.0130993	43.7881
PLT	ebi-a-GCST004603	rs10513797	0.0448687	0.00657554	3	8.87973e-12	A	G	TRUE	0.013909	46.533
PLT	ebi-a-GCST004603	rs10514301	0.0394402	0.00565254	5	3.00608e-12	T	C	TRUE	0.0145341	48.655
PLT	ebi-a-GCST004603	rs1059196	-0.0304999	0.00428204	22	1.05803e-12	T	C	TRUE	0.0151365	50.7028
PLT	ebi-a-GCST004603	rs10761741	0.076939	0.00369621	10	3.12033e-96	T	G	TRUE	0.11603	433.029
PLT	ebi-a-GCST004603	rs10811664	-0.0587123	0.00502698	9	1.62405e-31	A	G	TRUE	0.0396837	136.327
PLT	ebi-a-GCST004603	rs10893871	-0.0294159	0.00392967	11	7.12361e-14	C	T	TRUE	0.0166915	56.0001
PLT	ebi-a-GCST004603	rs10893871	-0.0294159	0.00392967	11	7.12361e-14	C	A	TRUE	0.0166915	56.0001
PLT	ebi-a-GCST004603	rs10940072	-0.0267403	0.00374811	5	9.72523e-13	A	G	TRUE	0.0151851	50.868
PLT	ebi-a-GCST004603	rs11071720	0.0495816	0.00398235	15	1.39316e-35	C	T	TRUE	0.0448525	154.917
PLT	ebi-a-GCST004603	rs11082304	-0.050671	0.00364857	18	7.50067e-44	T	G	TRUE	0.0552035	192.757
PLT	ebi-a-GCST004603	rs11121845	-0.0391135	0.00373129	1	1.03896e-25	T	C	TRUE	0.0322158	109.818
PLT	ebi-a-GCST004603	rs11142447	-0.0239581	0.00366302	9	6.13056e-11	T	C	TRUE	0.0127935	42.7526
PLT	ebi-a-GCST004603	rs11164132	0.0271331	0.00380547	13	1.003e-12	C	T	TRUE	0.015167	50.8065
PLT	ebi-a-GCST004603	rs111856038	0.0347513	0.00586973	4	3.211e-09	A	G	TRUE	0.0105069	35.0302
PLT	ebi-a-GCST004603	rs111941366	-0.043229	0.00367661	1	6.43576e-32	T	C	TRUE	0.0401968	138.163
PLT	ebi-a-GCST004603	rs113128512	-0.0383682	0.00630187	4	1.14101e-09	C	T	TRUE	0.0111047	37.046
PLT	ebi-a-GCST004603	rs113825134	-0.0247848	0.00430204	12	8.35391e-09	A	G	TRUE	0.00995478	33.171
PLT	ebi-a-GCST004603	rs114694170	0.163157	0.00785736	5	8.99912e-96	C	T	TRUE	0.11553	430.918
PLT	ebi-a-GCST004603	rs114968084	-0.0775643	0.0118914	9	6.90558e-11	A	G	TRUE	0.0127248	42.5201
PLT	ebi-a-GCST004603	rs1150339	0.0254226	0.00449006	11	1.49599e-08	G	A	TRUE	0.00961818	32.0385
PLT	ebi-a-GCST004603	rs11553699	-0.0801295	0.00564602	12	1.024e-45	G	A	TRUE	0.0575085	201.297
PLT	ebi-a-GCST004603	rs1155577	0.0217072	0.00364411	4	2.57199e-09	T	C	TRUE	0.010635	35.4619
PLT	ebi-a-GCST004603	rs11604127	0.093074	0.00431541	11	3.59749e-103	T	C	TRUE	0.123513	464.889
PLT	ebi-a-GCST004603	rs116052829	0.0375851	0.00595684	10	2.79801e-10	T	C	TRUE	0.0119165	39.7866
PLT	ebi-a-GCST004603	rs11627485	0.0257739	0.00368353	14	2.61397e-12	C	T	TRUE	0.0146148	48.9293
PLT	ebi-a-GCST004603	rs1172137	0.0459099	0.00373045	1	8.32339e-35	T	G	TRUE	0.0438694	151.366
PLT	ebi-a-GCST004603	rs11723371	0.0226781	0.00373462	4	1.26e-09	C	T	TRUE	0.0110472	36.8517
PLT	ebi-a-GCST004603	rs11734099	0.0574289	0.00480694	4	6.72512e-33	A	G	TRUE	0.0414471	142.646
PLT	ebi-a-GCST004603	rs1182180	0.0292407	0.00369013	7	2.29879e-15	T	G	TRUE	0.0186665	62.7522
PLT	ebi-a-GCST004603	rs11841319	-0.0658533	0.00607021	13	2.02488e-27	T	C	TRUE	0.0344261	117.621
PLT	ebi-a-GCST004603	rs1184547	-0.0211458	0.00379791	1	2.58e-08	A	G	TRUE	0.00930366	30.981
PLT	ebi-a-GCST004603	rs11993146	-0.0266021	0.00430605	8	6.498e-10	A	G	TRUE	0.0114297	38.1426
PLT	ebi-a-GCST004603	rs11993233	0.0439795	0.00368141	8	6.78266e-33	G	A	TRUE	0.0414424	142.629
PLT	ebi-a-GCST004603	rs12047069	-0.0233617	0.00375358	1	4.85099e-10	C	A	TRUE	0.0115986	38.7128
PLT	ebi-a-GCST004603	rs12061136	0.0377679	0.00403803	1	8.5153e-21	G	T	TRUE	0.0258168	87.4266
PLT	ebi-a-GCST004603	rs12140829	0.0563232	0.010233	1	3.71099e-08	G	A	TRUE	0.00909401	30.2765
PLT	ebi-a-GCST004603	rs12266014	-0.0233346	0.00378407	10	6.98007e-10	T	C	TRUE	0.0113884	38.0031
PLT	ebi-a-GCST004603	rs12325879	-0.0224576	0.00401867	17	2.29298e-08	C	T	TRUE	0.00937189	31.2104
PLT	ebi-a-GCST004603	rs12458093	0.0228571	0.00380668	18	1.91999e-09	G	T	TRUE	0.010804	36.0318
PLT	ebi-a-GCST004603	rs12526480	-0.0496522	0.00383885	6	2.88802e-38	G	T	TRUE	0.0482346	167.19
PLT	ebi-a-GCST004603	rs1260326	-0.0386043	0.00370959	2	2.31313e-25	C	T	TRUE	0.0317654	108.232
PLT	ebi-a-GCST004603	rs12608697	0.0305389	0.00373073	19	2.70583e-16	A	C	TRUE	0.0198951	66.9662
PLT	ebi-a-GCST004603	rs12744266	-0.0243555	0.00395093	1	7.07099e-10	A	G	TRUE	0.011381	37.978
PLT	ebi-a-GCST004603	rs12824685	-0.0323787	0.00453771	12	9.64495e-13	T	G	TRUE	0.0151898	50.8841
PLT	ebi-a-GCST004603	rs12976598	0.0511882	0.00746374	19	6.97108e-12	A	G	TRUE	0.0140487	47.0071
PLT	ebi-a-GCST004603	rs13092376	-0.0246208	0.00372204	3	3.71792e-11	C	A	TRUE	0.0130821	43.73
PLT	ebi-a-GCST004603	rs131190	0.0298311	0.0052222	22	1.11401e-08	T	G	TRUE	0.00978845	32.6113
PLT	ebi-a-GCST004603	rs13336575	0.0283995	0.00500865	16	1.42699e-08	A	G	TRUE	0.00964551	32.1305
PLT	ebi-a-GCST004603	rs1354034	0.137851	0.00371882	3	1e-200	C	T	TRUE	0.293915	1373.24
PLT	ebi-a-GCST004603	rs1406833	-0.0246322	0.00450672	6	4.61201e-08	G	A	TRUE	0.00896865	29.8553
PLT	ebi-a-GCST004603	rs147412694	-0.0361714	0.00521724	21	4.11908e-12	A	G	TRUE	0.0143524	48.0381
PLT	ebi-a-GCST004603	rs149290349	-0.0827172	0.00705461	2	9.46019e-32	A	G	TRUE	0.0399833	137.399
PLT	ebi-a-GCST004603	rs151233	0.0648114	0.00540793	16	4.2845e-33	T	C	TRUE	0.0416964	143.541
PLT	ebi-a-GCST004603	rs1631677	0.0474022	0.00522521	15	1.17004e-19	G	A	TRUE	0.0243248	82.2482
PLT	ebi-a-GCST004603	rs167924	0.0211306	0.00376138	3	1.93402e-08	G	A	TRUE	0.00947003	31.5403
PLT	ebi-a-GCST004603	rs1697553	0.0214393	0.00367631	19	5.48504e-09	G	A	TRUE	0.0101976	33.9886
PLT	ebi-a-GCST004603	rs16977972	0.0448539	0.00549165	18	3.14413e-16	T	G	TRUE	0.0198089	66.6702
PLT	ebi-a-GCST004603	rs16979901	0.0421152	0.00600741	20	2.37411e-12	G	A	TRUE	0.0146703	49.1179
PLT	ebi-a-GCST004603	rs17572109	0.0387835	0.00437354	2	7.46449e-19	A	G	TRUE	0.0232679	78.5895
PLT	ebi-a-GCST004603	rs17758695	-0.0690694	0.010727	18	1.20401e-10	T	C	TRUE	0.0124036	41.4335
PLT	ebi-a-GCST004603	rs1801689	0.0908311	0.0106589	17	1.5729e-17	C	A	TRUE	0.0215253	72.574
PLT	ebi-a-GCST004603	rs1819663	0.0200511	0.00364425	1	3.75301e-08	G	A	TRUE	0.00908761	30.255
PLT	ebi-a-GCST004603	rs198833	0.0341193	0.00501728	6	1.04304e-11	A	G	TRUE	0.0138158	46.2168
PLT	ebi-a-GCST004603	rs2015599	-0.0444588	0.00364864	12	3.73594e-34	A	G	TRUE	0.0430428	148.385
PLT	ebi-a-GCST004603	rs2046823	0.0285441	0.00414853	3	5.96211e-12	A	G	TRUE	0.0141389	47.3131
PLT	ebi-a-GCST004603	rs2057149	0.0288371	0.00384757	6	6.6359e-14	T	C	TRUE	0.0167323	56.1393
PLT	ebi-a-GCST004603	rs2068888	-0.0237198	0.00366214	10	9.35406e-11	A	G	TRUE	0.0125494	41.9265
PLT	ebi-a-GCST004603	rs2078064	0.0380134	0.00582917	6	6.97268e-11	A	G	TRUE	0.0127191	42.5008
PLT	ebi-a-GCST004603	rs210143	0.102038	0.00398412	6	1.14025e-144	C	T	TRUE	0.165768	655.535
PLT	ebi-a-GCST004603	rs210798	-0.020874	0.00366523	6	1.23299e-08	G	T	TRUE	0.00973009	32.415
PLT	ebi-a-GCST004603	rs216191	0.0370238	0.00380969	17	2.51884e-22	T	C	TRUE	0.0278154	94.3886
PLT	ebi-a-GCST004603	rs2255531	-0.0241788	0.00382393	12	2.56502e-10	A	G	TRUE	0.0119667	39.9564
PLT	ebi-a-GCST004603	rs2288419	-0.0255696	0.00460776	19	2.869e-08	C	T	TRUE	0.00924251	30.7755
PLT	ebi-a-GCST004603	rs2331174	-0.0362918	0.00368827	7	7.58578e-23	A	G	TRUE	0.0284952	96.7628
PLT	ebi-a-GCST004603	rs238911	-0.0230772	0.00373748	11	6.63606e-10	A	G	TRUE	0.0114176	38.1018
PLT	ebi-a-GCST004603	rs2836441	-0.0435082	0.00516075	21	3.43875e-17	A	G	TRUE	0.0210775	71.0319
PLT	ebi-a-GCST004603	rs2894802	-0.0279643	0.00367449	6	2.73275e-14	G	T	TRUE	0.0172431	57.8829
PLT	ebi-a-GCST004603	rs2932536	-0.0345596	0.00363583	1	1.9948e-21	A	G	TRUE	0.0266414	90.2957
PLT	ebi-a-GCST004603	rs3184504	-0.103873	0.00363146	12	6.0256e-180	C	T	TRUE	0.198625	817.673
PLT	ebi-a-GCST004603	rs34592828	-0.139946	0.00888404	5	6.59933e-56	A	G	TRUE	0.069916	247.991
PLT	ebi-a-GCST004603	rs35774855	0.0395485	0.003722	9	2.26517e-26	C	T	TRUE	0.0330717	112.835
PLT	ebi-a-GCST004603	rs36109901	0.0565289	0.00409838	11	2.80931e-43	C	A	TRUE	0.0544924	190.131
PLT	ebi-a-GCST004603	rs3752440	0.0391195	0.00662809	4	3.58897e-09	A	G	TRUE	0.0104425	34.8134
PLT	ebi-a-GCST004603	rs3761472	-0.0307656	0.00503282	22	9.778e-10	G	A	TRUE	0.0111937	37.3461
PLT	ebi-a-GCST004603	rs3804749	-0.0412622	0.00373679	3	2.39276e-28	T	C	TRUE	0.0356213	121.855
PLT	ebi-a-GCST004603	rs3844535	0.0237196	0.0039845	14	2.63299e-09	G	A	TRUE	0.0106215	35.4164
PLT	ebi-a-GCST004603	rs385893	0.105455	0.00364564	9	5.54626e-184	C	T	TRUE	0.20222	836.226
PLT	ebi-a-GCST004603	rs4148435	0.074694	0.00659184	13	9.18333e-30	A	C	TRUE	0.0374404	128.32
PLT	ebi-a-GCST004603	rs4272720	-0.035014	0.00430472	10	4.15911e-16	G	A	TRUE	0.0196485	66.1196
PLT	ebi-a-GCST004603	rs4388979	-0.0435281	0.00370567	12	7.37395e-32	T	G	TRUE	0.0401215	137.893
PLT	ebi-a-GCST004603	rs4411786	-0.045926	0.0041463	20	1.63418e-28	C	T	TRUE	0.0358345	122.612
PLT	ebi-a-GCST004603	rs4470077	0.0293459	0.00466086	14	3.05e-10	G	A	TRUE	0.0118668	39.6186
PLT	ebi-a-GCST004603	rs457648	0.0221401	0.00366247	5	1.493e-09	T	C	TRUE	0.0109492	36.5214
PLT	ebi-a-GCST004603	rs4587410	-0.0668832	0.00758524	9	1.17004e-18	C	T	TRUE	0.0230112	77.702
PLT	ebi-a-GCST004603	rs4631704	0.0238239	0.00376192	1	2.40602e-10	T	C	TRUE	0.0120037	40.0814
PLT	ebi-a-GCST004603	rs4670779	-0.0244277	0.00398321	2	8.64092e-10	T	C	TRUE	0.011265	37.5868
PLT	ebi-a-GCST004603	rs4709819	0.0317138	0.00372657	6	1.7358e-17	A	G	TRUE	0.0214688	72.3794
PLT	ebi-a-GCST004603	rs4783186	-0.042171	0.00555237	16	3.07468e-14	C	T	TRUE	0.0171752	57.6511
PLT	ebi-a-GCST004603	rs4924314	-0.0250286	0.0038051	15	4.77859e-11	T	C	TRUE	0.0129372	43.2392
PLT	ebi-a-GCST004603	rs4937127	-0.0319651	0.00364679	11	1.86294e-18	G	A	TRUE	0.0227454	76.7834
PLT	ebi-a-GCST004603	rs4965426	-0.0365178	0.00520161	15	2.21106e-12	A	G	TRUE	0.0147113	49.2573
PLT	ebi-a-GCST004603	rs516051	-0.0648302	0.00366003	17	3.32583e-70	C	A	TRUE	0.0867975	313.561
PLT	ebi-a-GCST004603	rs55642258	-0.0376753	0.00428416	1	1.44212e-18	A	G	TRUE	0.0228918	77.2892
PLT	ebi-a-GCST004603	rs55707100	0.114271	0.0114476	15	1.82516e-23	T	C	TRUE	0.029301	99.5818
PLT	ebi-a-GCST004603	rs56043070	-0.138778	0.00704842	1	2.66318e-86	A	G	TRUE	0.105097	387.431
PLT	ebi-a-GCST004603	rs573589	-0.0279054	0.00365517	11	2.26725e-14	T	C	TRUE	0.0173506	58.2503
PLT	ebi-a-GCST004603	rs59739601	-0.0551064	0.00689241	5	1.293e-15	G	A	TRUE	0.0189971	63.885
PLT	ebi-a-GCST004603	rs59865663	0.0408115	0.00461498	16	9.29608e-19	A	G	TRUE	0.0231425	78.156
PLT	ebi-a-GCST004603	rs6141	0.0621083	0.00365171	3	7.16638e-65	T	C	TRUE	0.0805711	289.097
PLT	ebi-a-GCST004603	rs619460	-0.0237272	0.00374956	3	2.48399e-10	A	G	TRUE	0.0119853	40.0193
PLT	ebi-a-GCST004603	rs62027291	-0.0280171	0.00500436	15	2.16202e-08	A	G	TRUE	0.00940588	31.3246
PLT	ebi-a-GCST004603	rs62259323	-0.0304776	0.00389537	3	5.11446e-15	G	A	TRUE	0.018207	61.1788
PLT	ebi-a-GCST004603	rs6420998	0.0395562	0.00627113	3	2.83302e-10	A	G	TRUE	0.0119094	39.7626
PLT	ebi-a-GCST004603	rs6425521	-0.0652399	0.00456508	1	2.48828e-46	A	C	TRUE	0.0582657	204.111
PLT	ebi-a-GCST004603	rs6427756	0.0335443	0.00414723	1	6.04644e-16	G	A	TRUE	0.0194336	65.382
PLT	ebi-a-GCST004603	rs6444472	0.022877	0.00415931	3	3.79402e-08	A	G	TRUE	0.0090813	30.2338
PLT	ebi-a-GCST004603	rs6470811	-0.0231632	0.00364721	8	2.13998e-10	T	G	TRUE	0.0120713	40.31
PLT	ebi-a-GCST004603	rs655029	0.0734903	0.00407363	2	9.36915e-73	A	G	TRUE	0.0897458	325.262
PLT	ebi-a-GCST004603	rs6556471	-0.0461715	0.00390517	5	2.9621e-32	C	T	TRUE	0.0406266	139.703
PLT	ebi-a-GCST004603	rs6768432	-0.0293171	0.00372146	3	3.33119e-15	T	G	TRUE	0.0184536	62.0229
PLT	ebi-a-GCST004603	rs6860138	0.0312452	0.00374505	5	7.23936e-17	A	G	TRUE	0.0206511	69.5646
PLT	ebi-a-GCST004603	rs6925716	0.0300494	0.00365178	6	1.89322e-16	C	T	TRUE	0.0201001	67.6705
PLT	ebi-a-GCST004603	rs6961069	0.0260662	0.00375989	7	4.12857e-12	T	C	TRUE	0.014351	48.0332
PLT	ebi-a-GCST004603	rs7028112	-0.0415782	0.00364994	9	4.61105e-30	A	G	TRUE	0.0378241	129.687
PLT	ebi-a-GCST004603	rs7067734	0.0215666	0.00390446	10	3.322e-08	T	G	TRUE	0.00915799	30.4915
PLT	ebi-a-GCST004603	rs7249692	-0.0284644	0.00389651	19	2.77013e-13	C	T	TRUE	0.015909	53.3322
PLT	ebi-a-GCST004603	rs72725172	-0.0545299	0.00484245	14	2.0488e-29	G	A	TRUE	0.0369933	126.729
PLT	ebi-a-GCST004603	rs7286299	-0.0373318	0.00365403	22	1.67109e-24	A	G	TRUE	0.0306512	104.316
PLT	ebi-a-GCST004603	rs72952320	-0.0680813	0.0103101	4	4.01883e-11	A	G	TRUE	0.0130372	43.5779
PLT	ebi-a-GCST004603	rs73109811	0.0407298	0.00471552	12	5.75043e-18	T	C	TRUE	0.0221011	74.5594
PLT	ebi-a-GCST004603	rs73162998	0.0401272	0.00690356	7	6.15404e-09	C	T	TRUE	0.0101313	33.7651
PLT	ebi-a-GCST004603	rs7332763	0.0236699	0.00377167	13	3.48001e-10	G	T	TRUE	0.0117904	39.3607
PLT	ebi-a-GCST004603	rs74340846	0.154106	0.0207015	1	9.75439e-14	T	G	TRUE	0.0165105	55.3825
PLT	ebi-a-GCST004603	rs75107793	0.115732	0.00712244	22	2.2751e-59	A	G	TRUE	0.0740605	263.868
PLT	ebi-a-GCST004603	rs7516301	0.0211687	0.00366842	1	7.90296e-09	C	T	TRUE	0.00998679	33.2788
PLT	ebi-a-GCST004603	rs7585866	0.023368	0.00382508	2	1.00201e-09	G	A	TRUE	0.0111798	37.2991
PLT	ebi-a-GCST004603	rs7705526	0.0366645	0.0039623	5	2.17621e-20	A	C	TRUE	0.0252831	85.5724
PLT	ebi-a-GCST004603	rs77300440	0.0685927	0.00670697	7	1.50003e-24	T	C	TRUE	0.0307122	104.53
PLT	ebi-a-GCST004603	rs7776054	0.119171	0.00415266	6	4.09261e-181	G	A	TRUE	0.19967	823.048
PLT	ebi-a-GCST004603	rs7788849	-0.0442824	0.00615312	7	6.16737e-13	A	C	TRUE	0.0154477	51.7617
PLT	ebi-a-GCST004603	rs78909033	0.0653096	0.00532164	2	1.27292e-34	A	G	TRUE	0.0436356	150.522
PLT	ebi-a-GCST004603	rs7950696	0.027417	0.00365728	11	6.55089e-14	C	T	TRUE	0.0167397	56.1643
PLT	ebi-a-GCST004603	rs7974597	-0.0416226	0.00687105	12	1.38099e-09	G	A	TRUE	0.0109942	36.6732
PLT	ebi-a-GCST004603	rs80054178	0.124808	0.0122751	20	2.76503e-24	C	T	TRUE	0.0303666	103.317
PLT	ebi-a-GCST004603	rs80352135	-0.02849	0.0046105	2	6.43606e-10	A	G	TRUE	0.0114353	38.1615
PLT	ebi-a-GCST004603	rs8037137	-0.0354471	0.00544984	15	7.80728e-11	C	T	TRUE	0.0126537	42.2796
PLT	ebi-a-GCST004603	rs834232	0.0223269	0.00371422	1	1.842e-09	C	T	TRUE	0.010828	36.1126
PLT	ebi-a-GCST004603	rs850729	-0.0346147	0.00375799	17	3.23221e-20	T	C	TRUE	0.0250578	84.7904
PLT	ebi-a-GCST004603	rs853194	-0.0239948	0.00378096	17	2.20699e-10	C	A	TRUE	0.0120536	40.2501
PLT	ebi-a-GCST004603	rs855791	-0.0320764	0.00366755	22	2.21004e-18	G	A	TRUE	0.0226477	76.4462
PLT	ebi-a-GCST004603	rs9260500	0.0344319	0.00364931	6	3.90301e-21	C	T	TRUE	0.0262602	88.9687
PLT	ebi-a-GCST004603	rs928392	0.0267484	0.00416125	1	1.293e-10	C	T	TRUE	0.0123623	41.2938
PLT	ebi-a-GCST004603	rs9295984	0.0823553	0.00702806	6	1.02991e-31	A	G	TRUE	0.0399362	137.23
PLT	ebi-a-GCST004603	rs934725	-0.0350643	0.00394449	2	6.14186e-19	T	C	TRUE	0.0233792	78.9742
PLT	ebi-a-GCST004603	rs9376060	0.033133	0.00440988	6	5.76235e-14	G	A	TRUE	0.0168135	56.4163
PLT	ebi-a-GCST004603	rs9394248	-0.0296176	0.00381377	6	8.10214e-15	G	A	TRUE	0.0179425	60.2737
PLT	ebi-a-GCST004603	rs9438594	-0.0217499	0.00379907	1	1.034e-08	C	A	TRUE	0.00983158	32.7564
PLT	ebi-a-GCST004603	rs945631	-0.0514325	0.00927802	1	2.96497e-08	A	G	TRUE	0.00922348	30.7115
PLT	ebi-a-GCST004603	rs9636888	0.0217319	0.00394742	21	3.68502e-08	T	C	TRUE	0.00909817	30.2904
PLT	ebi-a-GCST004603	rs9809116	0.0264998	0.00373648	3	1.32008e-12	G	A	TRUE	0.0150088	50.2686
PG	ebi-a-GCST90019410	rs11085052	-0.0696	0.0134	19	2.23198e-07	A	C	TRUE	0.00810641	26.9616
PG	ebi-a-GCST90019410	rs12566888	0.1106	0.0223	1	7.33601e-07	T	G	TRUE	0.00739658	24.5831
PG	ebi-a-GCST90019410	rs12723394	-0.0709	0.0153	1	3.46497e-06	T	C	TRUE	0.00646321	21.4608
PG	ebi-a-GCST90019410	rs13283456	-0.2269	0.0161	9	5.76899e-45	T	C	TRUE	0.056754	198.497
PG	ebi-a-GCST90019410	rs1354034	0.0812	0.0131	3	5.26502e-10	C	T	TRUE	0.0115053	38.3978
PG	ebi-a-GCST90019410	rs139549557	0.2563	0.0554	13	3.73001e-06	G	T	TRUE	0.00644207	21.3902
PG	ebi-a-GCST90019410	rs17595815	0.0879	0.0179	10	8.97305e-07	C	A	TRUE	0.00725212	24.0995
PG	ebi-a-GCST90019410	rs187381536	-0.4518	0.0852	9	1.15499e-07	C	T	TRUE	0.00844664	28.1028
PG	ebi-a-GCST90019410	rs35556353	-0.2232	0.0479	7	3.17402e-06	A	G	TRUE	0.00653468	21.6997
PG	ebi-a-GCST90019410	rs4554007	-0.1207	0.0158	3	1.88408e-14	A	G	TRUE	0.0173718	58.3226
PG	ebi-a-GCST90019410	rs6870058	0.061	0.0129	5	2.08401e-06	A	G	TRUE	0.00672826	22.3469
PG	ebi-a-GCST90019410	rs7031075	-1.0689	0.229	9	3.05802e-06	G	A	TRUE	0.00655693	21.7741
PG	ebi-a-GCST90019410	rs74132311	0.1994	0.043	13	3.49704e-06	G	A	TRUE	0.00647214	21.4907
PG	ebi-a-GCST90019410	rs756874	0.0644	0.0136	15	2.29198e-06	G	A	TRUE	0.00674696	22.4094
PG	ebi-a-GCST90019410	rs78025555	0.1487	0.0312	17	1.85498e-06	T	C	TRUE	0.00683422	22.7012
PG	ebi-a-GCST90019410	rs79203655	-0.247	0.0541	10	4.98001e-06	C	T	TRUE	0.00627509	20.8322
PG	ebi-a-GCST90019410	rs8081761	0.0625	0.0132	17	2.083e-06	A	C	TRUE	0.0067457	22.4052
PG	ebi-a-GCST90019410	rs941784	-0.0621	0.0131	14	1.98802e-06	G	A	TRUE	0.00676159	22.4583
Vitamin C	ukb-b-19390	rs114598078	0.0655782	0.0137636	3	1.89998e-06	T	C	TRUE	0.00683019	22.6878
Vitamin C	ukb-b-19390	rs11650824	0.0794787	0.0158822	17	5.60003e-07	A	T	TRUE	0.00752926	25.0275
Vitamin C	ukb-b-19390	rs1883993	0.044959	0.00935324	22	1.5e-06	A	G	TRUE	0.00695079	23.0912
Vitamin C	ukb-b-19390	rs2018201	-0.0808079	0.0171646	12	2.5e-06	G	T	TRUE	0.00666943	22.1502
Vitamin C	ukb-b-19390	rs4238567	0.0253068	0.00550812	15	4.30002e-06	C	T	TRUE	0.0063541	21.0962
Vitamin C	ukb-b-19390	rs4481190	-0.0306375	0.00574377	3	9.59997e-08	C	A	TRUE	0.00854555	28.4347
Vitamin C	ukb-b-19390	rs61868302	-0.0571013	0.0118391	10	1.40001e-06	T	C	TRUE	0.00699776	23.2483
Vitamin C	ukb-b-19390	rs74978963	0.150814	0.0310213	7	1.2e-06	T	C	TRUE	0.00710918	23.6211
Vitamin C	ukb-b-19390	rs9540734	-0.0259285	0.00548469	13	2.30001e-06	A	G	TRUE	0.00672473	22.3351
Vitamin D	ebi-a-GCST90000618	rs10277163	-0.0143336	0.0023507	7	1.07676e-09	G	A	TRUE	0.011138	37.1581
Vitamin D	ebi-a-GCST90000618	rs1038165	0.0115149	0.00205629	12	2.14541e-08	T	C	TRUE	0.00941022	31.3392
Vitamin D	ebi-a-GCST90000618	rs1042034	-0.0151254	0.00250017	2	1.45071e-09	T	C	TRUE	0.0109658	36.5773
Vitamin D	ebi-a-GCST90000618	rs10438978	-0.0172243	0.00264437	18	7.33838e-11	C	T	TRUE	0.0126896	42.4009
Vitamin D	ebi-a-GCST90000618	rs1047891	-0.0133984	0.00218016	2	7.96453e-10	A	C	TRUE	0.0113121	37.7456
Vitamin D	ebi-a-GCST90000618	rs1048328	0.0313497	0.00374376	19	5.57571e-17	A	G	TRUE	0.0208006	70.0789
Vitamin D	ebi-a-GCST90000618	rs10859995	-0.0436264	0.00205452	12	4.60045e-100	C	T	TRUE	0.120179	450.624
Vitamin D	ebi-a-GCST90000618	rs11023159	0.0482117	0.00572507	11	3.72735e-17	C	T	TRUE	0.0210313	70.8729
Vitamin D	ebi-a-GCST90000618	rs11076175	0.0229033	0.00266997	16	9.64273e-18	G	A	TRUE	0.0218054	73.5394
Vitamin D	ebi-a-GCST90000618	rs111515741	-0.0487364	0.00779044	11	3.95185e-10	A	G	TRUE	0.0117171	39.1129
Vitamin D	ebi-a-GCST90000618	rs11207969	0.0209396	0.00212672	1	7.1351e-23	G	A	TRUE	0.0285299	96.8842
Vitamin D	ebi-a-GCST90000618	rs11264361	0.0174875	0.00234081	1	7.97444e-14	G	T	TRUE	0.0166263	55.7776
Vitamin D	ebi-a-GCST90000618	rs1128535	0.0164131	0.0020293	3	6.06457e-16	T	C	TRUE	0.0194321	65.3771
Vitamin D	ebi-a-GCST90000618	rs115288876	0.0788065	0.00498229	1	2.3632e-56	A	G	TRUE	0.0704519	250.036
Vitamin D	ebi-a-GCST90000618	rs11542462	-0.0247803	0.00298265	16	9.72076e-17	A	G	TRUE	0.0204821	68.9835
Vitamin D	ebi-a-GCST90000618	rs11600054	0.0681747	0.0101478	11	1.83992e-11	A	G	TRUE	0.0134884	45.1065
Vitamin D	ebi-a-GCST90000618	rs11726886	-0.0536726	0.00225483	4	3.08319e-125	A	C	TRUE	0.146499	566.258
Vitamin D	ebi-a-GCST90000618	rs117300835	-0.334985	0.00886005	11	1e-200	A	G	TRUE	0.302185	1428.61
Vitamin D	ebi-a-GCST90000618	rs11791258	0.0140808	0.00258052	9	4.85434e-08	A	G	TRUE	0.00893912	29.7562
Vitamin D	ebi-a-GCST90000618	rs11867297	0.0135432	0.00209454	17	1.00649e-10	T	C	TRUE	0.012507	41.7832
Vitamin D	ebi-a-GCST90000618	rs12056768	-0.0231961	0.00206406	8	2.65094e-29	G	T	TRUE	0.0368497	126.218
Vitamin D	ebi-a-GCST90000618	rs12153819	-0.0178178	0.0030906	6	8.15831e-09	T	C	TRUE	0.00996841	33.2169
Vitamin D	ebi-a-GCST90000618	rs12283049	-0.0564566	0.00240614	11	9.61612e-122	G	A	TRUE	0.14294	550.205
Vitamin D	ebi-a-GCST90000618	rs12324720	-0.0149159	0.00267451	15	2.44625e-08	A	G	TRUE	0.00933452	31.0847
Vitamin D	ebi-a-GCST90000618	rs12462826	-0.0132119	0.0021149	19	4.18312e-10	A	G	TRUE	0.0116843	39.0021
Vitamin D	ebi-a-GCST90000618	rs12501515	-0.078957	0.00206932	4	1e-200	A	G	TRUE	0.306058	1455
Vitamin D	ebi-a-GCST90000618	rs1260326	0.0197194	0.00207421	2	1.96336e-21	C	T	TRUE	0.0266505	90.3272
Vitamin D	ebi-a-GCST90000618	rs12775091	0.0155618	0.00247693	10	3.32767e-10	T	C	TRUE	0.0118164	39.4484
Vitamin D	ebi-a-GCST90000618	rs13076508	0.0250544	0.00451036	3	2.77856e-08	C	T	TRUE	0.00926103	30.8377
Vitamin D	ebi-a-GCST90000618	rs13108245	-0.0122246	0.00208616	4	4.63234e-09	G	A	TRUE	0.0102952	34.3171
Vitamin D	ebi-a-GCST90000618	rs1321247	-0.0221847	0.00336578	6	4.36214e-11	T	A	TRUE	0.0129901	43.4183
Vitamin D	ebi-a-GCST90000618	rs13294734	0.012568	0.00205837	9	1.02277e-09	T	C	TRUE	0.0111677	37.2582
Vitamin D	ebi-a-GCST90000618	rs1343776	0.0180762	0.00245028	1	1.61659e-13	A	G	TRUE	0.0162194	54.3901
Vitamin D	ebi-a-GCST90000618	rs138335	-0.0137663	0.00215115	22	1.55887e-10	G	C	TRUE	0.0122544	40.9289
Vitamin D	ebi-a-GCST90000618	rs1384687	-0.0168656	0.00299675	8	1.82331e-08	A	G	TRUE	0.00950407	31.6548
Vitamin D	ebi-a-GCST90000618	rs142004400	-0.0310034	0.00559561	14	3.01328e-08	C	A	TRUE	0.00921421	30.6804
Vitamin D	ebi-a-GCST90000618	rs142158911	0.026284	0.00323446	19	4.42792e-16	A	G	TRUE	0.0196124	65.9958
Vitamin D	ebi-a-GCST90000618	rs144965707	-0.0348143	0.00421754	11	1.52335e-16	A	G	TRUE	0.0202245	68.0979
Vitamin D	ebi-a-GCST90000618	rs1532085	0.0252805	0.00208639	15	8.59805e-34	G	A	TRUE	0.042583	146.729
Vitamin D	ebi-a-GCST90000618	rs1627043	-0.0486441	0.00566106	11	8.4918e-18	C	G	TRUE	0.0218782	73.7907
Vitamin D	ebi-a-GCST90000618	rs1684600	-0.0125301	0.00221719	16	1.59188e-08	T	C	TRUE	0.00958244	31.9183
Vitamin D	ebi-a-GCST90000618	rs17207784	-0.0134939	0.0021713	6	5.14375e-10	C	T	TRUE	0.0115648	38.5986
Vitamin D	ebi-a-GCST90000618	rs17473257	-0.0611372	0.00780044	11	4.59092e-15	A	G	TRUE	0.0182692	61.3917
Vitamin D	ebi-a-GCST90000618	rs1800588	-0.0305021	0.00246932	15	4.72607e-35	T	C	TRUE	0.0441809	152.49
Vitamin D	ebi-a-GCST90000618	rs1841850	0.0304395	0.00316491	20	6.72667e-22	C	A	TRUE	0.0272586	92.4462
Vitamin D	ebi-a-GCST90000618	rs1858889	0.0134514	0.00203065	7	3.4914e-11	C	A	TRUE	0.0131185	43.8532
Vitamin D	ebi-a-GCST90000618	rs1871395	-0.0203733	0.00282689	12	5.72137e-13	G	A	TRUE	0.015491	51.9089
Vitamin D	ebi-a-GCST90000618	rs1949633	0.0114162	0.00208637	3	4.45492e-08	C	T	TRUE	0.00898863	29.9225
Vitamin D	ebi-a-GCST90000618	rs2037511	0.0176624	0.00272732	18	9.41239e-11	A	G	TRUE	0.0125458	41.9145
Vitamin D	ebi-a-GCST90000618	rs2074735	0.0292667	0.00412	22	1.21563e-12	C	G	TRUE	0.0150563	50.4301
Vitamin D	ebi-a-GCST90000618	rs2171427	-0.0165489	0.00281738	12	4.25706e-09	A	G	TRUE	0.0103439	34.4813
Vitamin D	ebi-a-GCST90000618	rs2229742	-0.0249837	0.00331409	21	4.75007e-14	C	G	TRUE	0.0169249	56.7965
Vitamin D	ebi-a-GCST90000618	rs2245133	-0.0212917	0.00273999	6	7.80369e-15	C	T	TRUE	0.0179641	60.3475
Vitamin D	ebi-a-GCST90000618	rs2297991	0.0127547	0.00225578	10	1.5656e-08	C	T	TRUE	0.00959214	31.951
Vitamin D	ebi-a-GCST90000618	rs2398113	-0.0117606	0.00205797	10	1.09921e-08	G	A	TRUE	0.00979625	32.6376
Vitamin D	ebi-a-GCST90000618	rs2494429	-0.0148459	0.00267333	1	2.80292e-08	G	A	TRUE	0.00925601	30.8209
Vitamin D	ebi-a-GCST90000618	rs2511279	0.0981721	0.00520826	11	2.97715e-79	G	C	TRUE	0.0971739	355.081
Vitamin D	ebi-a-GCST90000618	rs2595644	-0.0122625	0.00209685	7	4.9737e-09	T	G	TRUE	0.0102542	34.1791
Vitamin D	ebi-a-GCST90000618	rs2710651	-0.0115892	0.00203474	2	1.2288e-08	A	G	TRUE	0.00973187	32.421
Vitamin D	ebi-a-GCST90000618	rs2756119	0.0121434	0.0021104	14	8.71224e-09	A	G	TRUE	0.0099305	33.0893
Vitamin D	ebi-a-GCST90000618	rs2807834	-0.0150625	0.00218678	1	5.65979e-12	G	T	TRUE	0.0141691	47.4155
Vitamin D	ebi-a-GCST90000618	rs28435470	-0.0118696	0.00214831	12	3.29367e-08	A	G	TRUE	0.00916294	30.5081
Vitamin D	ebi-a-GCST90000618	rs2847500	-0.022548	0.00308665	11	2.77268e-13	A	G	TRUE	0.0159086	53.3308
Vitamin D	ebi-a-GCST90000618	rs290400	-0.0130967	0.00216338	20	1.41465e-09	A	G	TRUE	0.0109804	36.6265
Vitamin D	ebi-a-GCST90000618	rs3114045	-0.0221737	0.00298008	4	1.00207e-13	C	T	TRUE	0.016495	55.3296
Vitamin D	ebi-a-GCST90000618	rs325393	-0.0136497	0.00227676	15	2.03226e-09	T	G	TRUE	0.0107712	35.921
Vitamin D	ebi-a-GCST90000618	rs34186890	-0.0156853	0.00231839	3	1.3277e-11	G	A	TRUE	0.0136769	45.7456
Vitamin D	ebi-a-GCST90000618	rs34726834	0.014013	0.00234858	8	2.42237e-09	T	C	TRUE	0.0106696	35.5786
Vitamin D	ebi-a-GCST90000618	rs35270497	0.0156723	0.0026815	2	5.07715e-09	T	C	TRUE	0.0102422	34.1387
Vitamin D	ebi-a-GCST90000618	rs35823191	-0.0232636	0.00214072	1	1.65272e-27	C	T	TRUE	0.03454	118.024
Vitamin D	ebi-a-GCST90000618	rs3732220	-0.0478406	0.00363266	2	1.31341e-39	A	G	TRUE	0.0499182	173.333
Vitamin D	ebi-a-GCST90000618	rs3829251	-0.114453	0.00298056	11	1e-200	A	G	TRUE	0.30877	1473.65
Vitamin D	ebi-a-GCST90000618	rs4147536	-0.0148038	0.00249007	4	2.76179e-09	C	A	TRUE	0.0105938	35.3232
Vitamin D	ebi-a-GCST90000618	rs4348160	-0.0258401	0.00216263	4	6.61607e-33	G	T	TRUE	0.0414563	142.679
Vitamin D	ebi-a-GCST90000618	rs4364259	0.0172408	0.00256676	4	1.85524e-11	A	G	TRUE	0.0134835	45.0901
Vitamin D	ebi-a-GCST90000618	rs4420638	-0.0192973	0.00265905	19	3.95094e-13	G	A	TRUE	0.0157044	52.6353
Vitamin D	ebi-a-GCST90000618	rs4580037	-0.0135627	0.00225079	13	1.68306e-09	C	A	TRUE	0.0108799	36.2877
Vitamin D	ebi-a-GCST90000618	rs512083	0.0122172	0.00204286	1	2.22526e-09	C	T	TRUE	0.0107187	35.744
Vitamin D	ebi-a-GCST90000618	rs57601828	0.011542	0.00208192	12	2.95801e-08	T	A	TRUE	0.00922494	30.7164
Vitamin D	ebi-a-GCST90000618	rs5770794	-0.0133141	0.00221143	22	1.738e-09	T	C	TRUE	0.0108615	36.2255
Vitamin D	ebi-a-GCST90000618	rs6129648	0.0140631	0.00210628	20	2.44287e-11	G	A	TRUE	0.0133247	44.5519
Vitamin D	ebi-a-GCST90000618	rs61698755	-0.011465	0.0020505	17	2.25372e-08	C	T	TRUE	0.00938187	31.2439
Vitamin D	ebi-a-GCST90000618	rs61747728	0.0303061	0.00526894	1	8.82755e-09	T	C	TRUE	0.00992287	33.0636
Vitamin D	ebi-a-GCST90000618	rs61813875	0.0821291	0.00658876	1	1.15824e-35	G	C	TRUE	0.0449537	155.283
Vitamin D	ebi-a-GCST90000618	rs61887421	-0.036726	0.00597754	11	8.04674e-10	C	T	TRUE	0.0113062	37.7259
Vitamin D	ebi-a-GCST90000618	rs62007299	-0.0124205	0.00224413	15	3.11853e-08	A	G	TRUE	0.00919444	30.6139
Vitamin D	ebi-a-GCST90000618	rs62129966	0.0611636	0.00276373	19	1.59588e-108	A	C	TRUE	0.129201	489.476
Vitamin D	ebi-a-GCST90000618	rs6438900	0.0150486	0.00234031	3	1.27447e-10	G	C	TRUE	0.0123707	41.3221
Vitamin D	ebi-a-GCST90000618	rs6672758	0.0162478	0.0025554	1	2.04094e-10	T	C	TRUE	0.0120987	40.4025
Vitamin D	ebi-a-GCST90000618	rs6834488	-0.01445	0.00205911	4	2.25684e-12	T	C	TRUE	0.0146994	49.2168
Vitamin D	ebi-a-GCST90000618	rs71599974	0.0257378	0.00286182	4	2.39497e-19	G	A	TRUE	0.0239166	80.8342
Vitamin D	ebi-a-GCST90000618	rs727857	-0.0120548	0.00209882	2	9.26659e-09	A	G	TRUE	0.00989476	32.969
Vitamin D	ebi-a-GCST90000618	rs733454	0.0188545	0.00340001	11	2.93265e-08	T	C	TRUE	0.0092299	30.7331
Vitamin D	ebi-a-GCST90000618	rs73413596	0.0223468	0.00388928	12	9.15103e-09	C	T	TRUE	0.00990205	32.9936
Vitamin D	ebi-a-GCST90000618	rs742493	0.0183528	0.00320607	6	1.03805e-08	C	T	TRUE	0.00982931	32.7488
Vitamin D	ebi-a-GCST90000618	rs7528419	0.0215389	0.00243165	1	8.16582e-19	G	A	TRUE	0.0232165	78.4119
Vitamin D	ebi-a-GCST90000618	rs7569755	0.0136395	0.00225626	2	1.49242e-09	A	G	TRUE	0.0109494	36.5221
Vitamin D	ebi-a-GCST90000618	rs7580771	-0.0165625	0.0026652	2	5.15383e-10	T	G	TRUE	0.0115637	38.5948
Vitamin D	ebi-a-GCST90000618	rs7652808	-0.0212858	0.00212614	3	1.35738e-23	G	T	TRUE	0.0294687	100.169
Vitamin D	ebi-a-GCST90000618	rs7712001	0.011939	0.00206215	5	7.05472e-09	G	T	TRUE	0.0100522	33.499
Vitamin D	ebi-a-GCST90000618	rs77532868	0.0259557	0.00456301	10	1.28316e-08	T	C	TRUE	0.00970691	32.337
Vitamin D	ebi-a-GCST90000618	rs7784802	0.0133202	0.0021157	7	3.05675e-10	T	A	TRUE	0.0118654	39.6141
Vitamin D	ebi-a-GCST90000618	rs77924615	-0.0152475	0.00259019	16	3.94176e-09	A	G	TRUE	0.0103885	34.6315
Vitamin D	ebi-a-GCST90000618	rs77960347	-0.0525688	0.00905963	18	6.53221e-09	G	A	TRUE	0.0100968	33.649
Vitamin D	ebi-a-GCST90000618	rs78649910	-0.0191377	0.00332162	4	8.33355e-09	A	T	TRUE	0.00995608	33.1754
Vitamin D	ebi-a-GCST90000618	rs7955128	0.0130617	0.00203856	12	1.48095e-10	T	A	TRUE	0.012284	41.0288
Vitamin D	ebi-a-GCST90000618	rs8018720	-0.0344962	0.00266074	14	1.93508e-38	C	G	TRUE	0.0484532	167.987
Vitamin D	ebi-a-GCST90000618	rs804281	0.015895	0.00205997	8	1.19922e-14	G	A	TRUE	0.017717	59.5026
Vitamin D	ebi-a-GCST90000618	rs8107974	0.0355672	0.00382316	19	1.36427e-20	T	A	TRUE	0.0255487	86.495
Vitamin D	ebi-a-GCST90000618	rs8121940	-0.0435612	0.00254898	20	1.77052e-65	G	C	TRUE	0.0812836	291.88
Vitamin D	ebi-a-GCST90000618	rs9375037	0.0117059	0.00205423	6	1.20895e-08	C	A	TRUE	0.00974125	32.4525
Vitamin D	ebi-a-GCST90000618	rs9409266	-0.0167771	0.00294656	9	1.2426e-08	A	G	TRUE	0.00972553	32.3996
Vitamin D	ebi-a-GCST90000618	rs964184	0.0406845	0.00298936	11	3.50429e-42	C	G	TRUE	0.0531308	185.114
Vitamin D	ebi-a-GCST90000618	rs9847248	-0.0123077	0.00224484	3	4.19035e-08	A	G	TRUE	0.00902403	30.0414
Vitamin D	ebi-a-GCST90000618	rs986649	0.0128637	0.00217811	5	3.50728e-09	G	A	TRUE	0.0104559	34.8585
Vitamin D	ebi-a-GCST90000618	rs9946771	-0.0233992	0.00407655	18	9.47022e-09	T	C	TRUE	0.00988229	32.9271
Hypertension	ukb-b-14057	rs10059884	0.0129429	0.000914148	5	1.7e-45	A	C	TRUE	0.0572507	200.34
Hypertension	ukb-b-14057	rs10059921	-0.011882	0.00170987	5	3.7e-12	T	G	TRUE	0.0144178	48.2603
Hypertension	ukb-b-14057	rs10282122	-0.00656527	0.000951716	7	5.3e-12	T	C	TRUE	0.0142111	47.5584
Hypertension	ukb-b-14057	rs10457174	0.00653277	0.00113551	6	8.8e-09	T	C	TRUE	0.00992737	33.0788
Hypertension	ukb-b-14057	rs1048070	0.00515096	0.000917968	9	2e-08	C	T	TRUE	0.00944828	31.4672
Hypertension	ukb-b-14057	rs10491475	-0.00508215	0.000906733	5	2.1e-08	A	C	TRUE	0.00942708	31.3959
Hypertension	ukb-b-14057	rs10500326	-0.00769248	0.00105717	16	3.4e-13	T	G	TRUE	0.0157865	52.9151
Hypertension	ukb-b-14057	rs10832586	0.0101316	0.00111568	11	1.1e-19	C	A	TRUE	0.0243733	82.4164
Hypertension	ukb-b-14057	rs10900127	-0.0057941	0.000915326	10	2.5e-10	A	C	TRUE	0.0119932	40.0458
Hypertension	ukb-b-14057	rs11055034	-0.0058341	0.00100178	12	5.8e-09	A	C	TRUE	0.0101699	33.8953
Hypertension	ukb-b-14057	rs11072508	-0.011038	0.000957232	15	9.2e-31	T	C	TRUE	0.0387213	132.887
Hypertension	ukb-b-14057	rs11086052	0.00764151	0.00100215	19	2.4e-14	A	G	TRUE	0.0173087	58.1072
Hypertension	ukb-b-14057	rs1115460	0.00526644	0.00095581	20	3.6e-08	A	G	TRUE	0.00911317	30.3409
Hypertension	ukb-b-14057	rs111896658	-0.0100829	0.00144611	16	3.1e-12	T	C	TRUE	0.0145135	48.5853
Hypertension	ukb-b-14057	rs11190709	0.00857061	0.00143315	10	2.2e-09	A	G	TRUE	0.010718	35.7418
Hypertension	ukb-b-14057	rs11199851	0.00683369	0.00111602	10	9.2e-10	C	A	TRUE	0.0112309	37.4717
Hypertension	ukb-b-14057	rs11212197	0.00579373	0.000958807	11	1.5e-09	A	G	TRUE	0.0109403	36.4914
Hypertension	ukb-b-14057	rs112767262	0.00798101	0.00115522	16	4.9e-12	T	C	TRUE	0.014253	47.7005
Hypertension	ukb-b-14057	rs11556924	-0.00680118	0.000920214	7	1.5e-13	T	C	TRUE	0.0162786	54.5918
Hypertension	ukb-b-14057	rs11616092	-0.00615154	0.0010088	12	1.1e-09	G	A	TRUE	0.011139	37.1616
Hypertension	ukb-b-14057	rs11692391	-0.00632584	0.00108982	2	6.5e-09	C	T	TRUE	0.0101035	33.6716
Hypertension	ukb-b-14057	rs117464403	0.0196768	0.00328268	10	2e-09	A	G	TRUE	0.0107673	35.9078
Hypertension	ukb-b-14057	rs11955537	-0.00732953	0.00129892	5	1.7e-08	G	A	TRUE	0.00955373	31.8218
Hypertension	ukb-b-14057	rs12035750	0.00589603	0.000923596	1	1.7e-10	C	T	TRUE	0.012195	40.7279
Hypertension	ukb-b-14057	rs12702586	0.0121916	0.00142284	7	1e-17	A	G	TRUE	0.0217576	73.3747
Hypertension	ukb-b-14057	rs12714414	-0.00716148	0.00129457	2	3.2e-08	C	T	TRUE	0.00918547	30.5838
Hypertension	ukb-b-14057	rs12786744	-0.0062928	0.00109836	11	1e-08	C	T	TRUE	0.00984591	32.8046
Hypertension	ukb-b-14057	rs12906962	0.00614902	0.000968275	15	2.1e-10	C	T	TRUE	0.0120697	40.3043
Hypertension	ukb-b-14057	rs12948326	0.00540283	0.000944536	17	1.1e-08	G	T	TRUE	0.00981469	32.6996
Hypertension	ukb-b-14057	rs13125101	0.0212658	0.000988617	4	1.2e-102	A	G	TRUE	0.122939	462.428
Hypertension	ukb-b-14057	rs13257887	-0.00619465	0.00102872	8	1.7e-09	C	T	TRUE	0.0108655	36.239
Hypertension	ukb-b-14057	rs1362877	-0.00584575	0.000903671	1	9.9e-11	T	C	TRUE	0.0125182	41.8212
Hypertension	ukb-b-14057	rs1422278	0.00945522	0.00132451	5	9.4e-13	T	G	TRUE	0.0152032	50.9295
Hypertension	ukb-b-14057	rs1436138	-0.00739454	0.000938222	17	3.2e-15	G	A	TRUE	0.0184701	62.0795
Hypertension	ukb-b-14057	rs1515110	0.00510501	0.000931996	2	4.3e-08	T	G	TRUE	0.00900721	29.9849
Hypertension	ukb-b-14057	rs1689040	-0.011369	0.000913632	12	1.5e-35	T	C	TRUE	0.0448072	154.753
Hypertension	ukb-b-14057	rs1741344	0.00538176	0.000931546	20	7.6e-09	T	C	TRUE	0.0100098	33.3562
Hypertension	ukb-b-14057	rs17637472	0.00861819	0.000924195	17	1.1e-20	A	G	TRUE	0.0256665	86.9044
Hypertension	ukb-b-14057	rs17747401	-0.00541349	0.000935245	10	7.1e-09	T	C	TRUE	0.0100478	33.4843
Hypertension	ukb-b-14057	rs1799998	-0.00546115	0.000901191	8	1.4e-09	G	A	TRUE	0.0110023	36.7004
Hypertension	ukb-b-14057	rs1814952	0.00571216	0.000993236	4	8.9e-09	T	C	TRUE	0.0099202	33.0547
Hypertension	ukb-b-14057	rs1859551	0.00511058	0.000900843	14	1.4e-08	G	A	TRUE	0.00965568	32.1647
Hypertension	ukb-b-14057	rs188315257	-0.010802	0.00155991	2	4.4e-12	G	T	TRUE	0.0143186	47.9232
Hypertension	ukb-b-14057	rs1887320	0.0106438	0.000900496	20	3.1e-32	A	G	TRUE	0.0406052	139.626
Hypertension	ukb-b-14057	rs1923031	-0.00780776	0.000945459	20	1.5e-16	C	T	TRUE	0.0202414	68.156
Hypertension	ukb-b-14057	rs1957562	0.00933996	0.00101217	5	2.8e-20	A	G	TRUE	0.0251465	85.0981
Hypertension	ukb-b-14057	rs198851	-0.0129598	0.00125459	6	5.2e-25	G	T	TRUE	0.0313134	106.642
Hypertension	ukb-b-14057	rs2014590	-0.00708324	0.000897558	3	3e-15	T	C	TRUE	0.0185172	62.2409
Hypertension	ukb-b-14057	rs2032915	-0.00598366	0.000934788	16	1.5e-10	T	C	TRUE	0.0122604	40.9491
Hypertension	ukb-b-14057	rs204883	0.00778339	0.000920418	6	2.8e-17	A	G	TRUE	0.0212038	71.4668
Hypertension	ukb-b-14057	rs2078339	-0.00772915	0.00100886	12	1.8e-14	G	A	TRUE	0.0174704	58.6595
Hypertension	ukb-b-14057	rs2251828	0.00592145	0.00104159	6	1.3e-08	A	G	TRUE	0.00969584	32.2998
Hypertension	ukb-b-14057	rs2293251	0.0068858	0.0012357	3	2.5e-08	G	T	TRUE	0.00931904	31.0327
Hypertension	ukb-b-14057	rs2294214	-0.0055795	0.000963432	6	7e-09	C	A	TRUE	0.010058	33.5185
Hypertension	ukb-b-14057	rs2298359	-0.0131885	0.00181983	21	4.3e-13	C	T	TRUE	0.0156613	52.4887
Hypertension	ukb-b-14057	rs2311412	-0.00530779	0.000899501	2	3.6e-09	C	T	TRUE	0.0104381	34.7985
Hypertension	ukb-b-14057	rs2341599	-0.00701927	0.000947893	4	1.3e-13	A	G	TRUE	0.0163405	54.8027
Hypertension	ukb-b-14057	rs2443708	0.00728822	0.000966422	3	4.6e-14	C	T	TRUE	0.0169373	56.839
Hypertension	ukb-b-14057	rs2455357	-0.00613367	0.00109777	5	2.3e-08	G	A	TRUE	0.00936881	31.2
Hypertension	ukb-b-14057	rs2460448	-0.00808064	0.000906743	16	5e-19	A	G	TRUE	0.0234938	79.3706
Hypertension	ukb-b-14057	rs2569882	-0.00579055	0.000910921	6	2.1e-10	C	T	TRUE	0.0120934	40.3845
Hypertension	ukb-b-14057	rs2643826	0.0106264	0.000903762	3	6.4e-32	T	C	TRUE	0.0401976	138.166
Hypertension	ukb-b-14057	rs2744133	-0.00653248	0.00100191	6	7e-11	G	A	TRUE	0.0127144	42.485
Hypertension	ukb-b-14057	rs27687	0.00608825	0.00101038	5	1.7e-09	C	T	TRUE	0.0108798	36.2871
Hypertension	ukb-b-14057	rs2820290	0.00575237	0.000904397	1	2e-10	G	A	TRUE	0.0121071	40.4308
Hypertension	ukb-b-14057	rs2823139	0.00602667	0.000955103	21	2.8e-10	A	G	TRUE	0.011918	39.7916
Hypertension	ukb-b-14057	rs2856653	-0.00902048	0.00093971	11	8.1e-22	C	T	TRUE	0.0271562	92.0891
Hypertension	ukb-b-14057	rs28650790	0.00809712	0.00113843	5	1.1e-12	T	C	TRUE	0.0150938	50.5575
Hypertension	ukb-b-14057	rs2894446	-0.00673875	0.000946932	8	1.1e-12	T	G	TRUE	0.01511	50.6125
Hypertension	ukb-b-14057	rs2921965	-0.00568897	0.00099864	10	1.2e-08	C	T	TRUE	0.00973543	32.4329
Hypertension	ukb-b-14057	rs2934849	-0.00560546	0.000929599	6	1.6e-09	C	T	TRUE	0.010895	36.3386
Hypertension	ukb-b-14057	rs2977324	0.0071587	0.0009839	8	3.4e-13	G	T	TRUE	0.0157838	52.9058
Hypertension	ukb-b-14057	rs303949	0.00872954	0.00154917	13	1.8e-08	C	A	TRUE	0.00952755	31.7337
Hypertension	ukb-b-14057	rs34946857	0.0090773	0.00165246	1	3.9e-08	A	G	TRUE	0.00905845	30.157
Hypertension	ukb-b-14057	rs35429	-0.0110645	0.000924745	12	5.4e-33	G	A	TRUE	0.0415658	143.073
Hypertension	ukb-b-14057	rs35432681	0.00648903	0.000923451	3	2.1e-12	C	T	TRUE	0.014738	49.3479
Hypertension	ukb-b-14057	rs35479618	0.0255211	0.00343987	1	1.2e-13	A	G	TRUE	0.0164016	55.0112
Hypertension	ukb-b-14057	rs35783704	-0.0130188	0.00151052	8	6.8e-18	A	G	TRUE	0.0220079	74.2379
Hypertension	ukb-b-14057	rs35942721	-0.0076048	0.000989164	3	1.5e-14	T	C	TRUE	0.0175908	59.0712
Hypertension	ukb-b-14057	rs36071027	-0.00665162	0.000937598	5	1.3e-12	T	C	TRUE	0.0150177	50.2989
Hypertension	ukb-b-14057	rs36174733	-0.00677219	0.00116831	12	6.8e-09	G	A	TRUE	0.0100762	33.5799
Hypertension	ukb-b-14057	rs3735533	0.0166405	0.00171939	7	3.7e-22	C	T	TRUE	0.0275922	93.6097
Hypertension	ukb-b-14057	rs3759582	-0.00827667	0.00134949	14	8.6e-10	C	A	TRUE	0.0112669	37.5932
Hypertension	ukb-b-14057	rs3764769	-0.0068207	0.00102118	2	2.4e-11	T	C	TRUE	0.0133345	44.5851
Hypertension	ukb-b-14057	rs3785837	0.0074595	0.00107275	17	3.6e-12	A	G	TRUE	0.0144365	48.3236
Hypertension	ukb-b-14057	rs3790604	0.0187271	0.00172638	1	2e-27	A	C	TRUE	0.03442	117.599
Hypertension	ukb-b-14057	rs3821843	0.00840648	0.000976299	3	7.3e-18	A	G	TRUE	0.021967	74.0968
Hypertension	ukb-b-14057	rs3863105	0.00611387	0.000962822	3	2.2e-10	C	T	TRUE	0.0120676	40.2974
Hypertension	ukb-b-14057	rs3867466	0.00773571	0.000999198	11	9.8e-15	C	A	TRUE	0.0178335	59.901
Hypertension	ukb-b-14057	rs3897821	0.00551054	0.000949905	1	6.6e-09	G	A	TRUE	0.010092	33.6329
Hypertension	ukb-b-14057	rs3918226	0.0251981	0.0016684	7	1.5e-51	T	C	TRUE	0.0646354	227.967
Hypertension	ukb-b-14057	rs4351668	0.00572754	0.00092755	1	6.6e-10	T	C	TRUE	0.011419	38.1064
Hypertension	ukb-b-14057	rs448385	0.00681429	0.000903464	1	4.6e-14	A	G	TRUE	0.0169416	56.8534
Hypertension	ukb-b-14057	rs4651223	0.00528924	0.000969124	1	4.8e-08	T	C	TRUE	0.00894295	29.769
Hypertension	ukb-b-14057	rs4675682	0.00526118	0.000898999	2	4.8e-09	C	T	TRUE	0.0102688	34.2282
Hypertension	ukb-b-14057	rs474328	0.0054289	0.000969633	1	2.2e-08	T	C	TRUE	0.00940716	31.3289
Hypertension	ukb-b-14057	rs4759062	-0.00949665	0.000983707	12	4.7e-22	T	C	TRUE	0.0274582	93.1421
Hypertension	ukb-b-14057	rs4767288	-0.00546297	0.000970391	12	1.8e-08	G	A	TRUE	0.00950974	31.6739
Hypertension	ukb-b-14057	rs4775373	-0.005689	0.000936434	15	1.2e-09	C	T	TRUE	0.0110571	36.8854
Hypertension	ukb-b-14057	rs483465	0.00696887	0.00103533	3	1.7e-11	G	A	TRUE	0.0135395	45.2797
Hypertension	ukb-b-14057	rs4883481	-0.00756598	0.000927099	12	3.3e-16	C	T	TRUE	0.0197769	66.5602
Hypertension	ukb-b-14057	rs488834	-0.00839858	0.0010577	1	2e-15	T	C	TRUE	0.0187424	63.012
Hypertension	ukb-b-14057	rs4930676	-0.00805959	0.00144286	11	2.3e-08	T	C	TRUE	0.00936367	31.1827
Hypertension	ukb-b-14057	rs4981000	-0.00624401	0.000899237	12	3.8e-12	C	T	TRUE	0.0143958	48.1854
Hypertension	ukb-b-14057	rs537244	-0.00687581	0.000907302	15	3.5e-14	T	G	TRUE	0.0171005	57.3959
Hypertension	ukb-b-14057	rs557675	-0.00749399	0.00089978	11	8.2e-17	G	T	TRUE	0.0205815	69.3251
Hypertension	ukb-b-14057	rs55944332	0.00653855	0.00105935	2	6.7e-10	G	A	TRUE	0.0114092	38.0733
Hypertension	ukb-b-14057	rs56388530	0.0094542	0.00104874	4	2e-19	T	C	TRUE	0.0240274	81.2177
Hypertension	ukb-b-14057	rs569550	0.0113813	0.000923887	11	7.2e-35	G	T	TRUE	0.0439522	151.664
Hypertension	ukb-b-14057	rs57139556	-0.0183069	0.00173904	6	6.5e-26	G	A	TRUE	0.0324806	110.751
Hypertension	ukb-b-14057	rs59980837	0.030137	0.00339588	1	7e-19	T	G	TRUE	0.0233029	78.7104
Hypertension	ukb-b-14057	rs6031431	0.00725662	0.000905914	20	1.1e-15	G	A	TRUE	0.0190673	64.1256
Hypertension	ukb-b-14057	rs604723	0.0145019	0.00101129	11	1.2e-46	C	T	TRUE	0.0586419	205.511
Hypertension	ukb-b-14057	rs6090907	-0.00750749	0.00126055	20	2.6e-09	A	G	TRUE	0.0106312	35.4492
Hypertension	ukb-b-14057	rs6108168	-0.0108666	0.0010302	20	5.2e-26	A	C	TRUE	0.0326063	111.194
Hypertension	ukb-b-14057	rs61772592	0.00911074	0.00136661	1	2.6e-11	G	A	TRUE	0.0132851	44.4176
Hypertension	ukb-b-14057	rs62039768	0.0108998	0.00153381	16	1.2e-12	A	C	TRUE	0.015068	50.4697
Hypertension	ukb-b-14057	rs62043959	-0.00751939	0.00100461	16	7.2e-14	C	A	TRUE	0.0166884	55.9896
Hypertension	ukb-b-14057	rs62189015	-0.00914529	0.00150035	2	1.1e-09	C	T	TRUE	0.0111302	37.1319
Hypertension	ukb-b-14057	rs62481856	0.00996236	0.00112579	7	8.8e-19	A	G	TRUE	0.023173	78.2612
Hypertension	ukb-b-14057	rs6271	-0.013259	0.00171351	9	1e-14	T	C	TRUE	0.0178154	59.8391
Hypertension	ukb-b-14057	rs6441207	0.0056617	0.000915044	3	6.1e-10	T	C	TRUE	0.0114645	38.2601
Hypertension	ukb-b-14057	rs6595833	0.00735974	0.000914798	5	8.6e-16	T	C	TRUE	0.0192307	64.6862
Hypertension	ukb-b-14057	rs6666703	-0.00549363	0.000990499	1	2.9e-08	T	C	TRUE	0.00923287	30.7431
Hypertension	ukb-b-14057	rs681343	0.00566235	0.000896045	19	2.6e-10	T	C	TRUE	0.0119527	39.909
Hypertension	ukb-b-14057	rs6848906	-0.0106107	0.0012506	4	2.2e-17	C	T	TRUE	0.0213421	71.9429
Hypertension	ukb-b-14057	rs6855246	-0.0126807	0.00170449	4	1e-13	G	A	TRUE	0.0164904	55.3139
Hypertension	ukb-b-14057	rs696	0.00517754	0.000932697	14	2.8e-08	T	C	TRUE	0.00924879	30.7966
Hypertension	ukb-b-14057	rs6983948	-0.00587633	0.000898118	8	6e-11	T	C	TRUE	0.0128028	42.7841
Hypertension	ukb-b-14057	rs7009973	0.00547402	0.00096157	8	1.2e-08	G	A	TRUE	0.00972215	32.3883
Hypertension	ukb-b-14057	rs706406	0.00563334	0.000921203	1	9.6e-10	A	C	TRUE	0.0112017	37.373
Hypertension	ukb-b-14057	rs71371126	0.00530599	0.000946641	17	2.1e-08	A	G	TRUE	0.00942764	31.3978
Hypertension	ukb-b-14057	rs71631245	0.0164647	0.00289133	3	1.2e-08	T	C	TRUE	0.00972795	32.4078
Hypertension	ukb-b-14057	rs7187250	0.0091922	0.00091842	16	1.4e-23	A	C	TRUE	0.0294529	100.114
Hypertension	ukb-b-14057	rs7237714	0.00869762	0.00132558	18	5.3e-11	G	A	TRUE	0.0128741	43.0255
Hypertension	ukb-b-14057	rs7258382	-0.0115164	0.00120577	19	1.3e-21	C	T	TRUE	0.0268918	91.1678
Hypertension	ukb-b-14057	rs72677850	-0.0234357	0.00338669	14	4.5e-12	A	G	TRUE	0.014299	47.8566
Hypertension	ukb-b-14057	rs7278003	0.00510515	0.000903796	21	1.6e-08	C	T	TRUE	0.00957311	31.8869
Hypertension	ukb-b-14057	rs72801474	-0.0092404	0.00155365	5	2.7e-09	A	G	TRUE	0.0106023	35.3518
Hypertension	ukb-b-14057	rs72831343	-0.0201099	0.00127261	10	3e-56	G	T	TRUE	0.0703258	249.555
Hypertension	ukb-b-14057	rs72915163	0.00795953	0.00103729	18	1.7e-14	T	C	TRUE	0.0175247	58.8452
Hypertension	ukb-b-14057	rs73046792	-0.00755912	0.00121349	19	4.7e-10	A	G	TRUE	0.0116185	38.7799
Hypertension	ukb-b-14057	rs73050466	-0.016241	0.00266298	7	1.1e-09	A	G	TRUE	0.0111424	37.1729
Hypertension	ukb-b-14057	rs73099903	0.00885322	0.00161545	12	4.2e-08	T	C	TRUE	0.00901647	30.016
Hypertension	ukb-b-14057	rs7340705	0.00677796	0.00096552	3	2.2e-12	C	T	TRUE	0.0147094	49.2507
Hypertension	ukb-b-14057	rs73693253	-0.00884618	0.00146053	8	1.4e-09	T	C	TRUE	0.0109912	36.6629
Hypertension	ukb-b-14057	rs73728279	0.00778142	0.000997953	7	6.3e-15	T	G	TRUE	0.0180853	60.7623
Hypertension	ukb-b-14057	rs740047	0.00657594	0.00112108	7	4.5e-09	T	C	TRUE	0.0103156	34.3858
Hypertension	ukb-b-14057	rs74439044	0.0133165	0.00151444	17	1.5e-18	C	T	TRUE	0.0228863	77.2703
Hypertension	ukb-b-14057	rs7498127	-0.00613362	0.000900437	16	9.6e-12	A	G	TRUE	0.0138618	46.3729
Hypertension	ukb-b-14057	rs76038906	0.0169645	0.0024547	9	4.8e-12	T	G	TRUE	0.0142627	47.7334
Hypertension	ukb-b-14057	rs76452347	-0.00959303	0.00115513	9	1e-16	T	C	TRUE	0.0204656	68.9266
Hypertension	ukb-b-14057	rs7700842	-0.0112029	0.00092786	5	1.5e-33	C	T	TRUE	0.0422944	145.691
Hypertension	ukb-b-14057	rs7763350	0.00831914	0.000958994	6	4.1e-18	C	A	TRUE	0.022289	75.2076
Hypertension	ukb-b-14057	rs7777545	-0.00624618	0.00091476	7	8.6e-12	C	T	TRUE	0.0139277	46.5963
Hypertension	ukb-b-14057	rs77924615	-0.0119344	0.00113999	16	1.2e-25	A	G	TRUE	0.0321343	109.531
Hypertension	ukb-b-14057	rs7805240	0.00567977	0.000915438	7	5.5e-10	T	C	TRUE	0.0115272	38.4716
Hypertension	ukb-b-14057	rs78307470	-0.0118378	0.00174445	3	1.2e-11	G	A	TRUE	0.0137582	46.0216
Hypertension	ukb-b-14057	rs7831859	-0.00512481	0.000908581	8	1.7e-08	C	T	TRUE	0.0095459	31.7955
Hypertension	ukb-b-14057	rs7838131	-0.00770089	0.000908849	8	2.4e-17	A	G	TRUE	0.0212867	71.7522
Hypertension	ukb-b-14057	rs7844259	0.00656456	0.00103454	8	2.2e-10	A	G	TRUE	0.0120505	40.2396
Hypertension	ukb-b-14057	rs7911644	0.00757404	0.000956423	10	2.4e-15	T	C	TRUE	0.0186439	62.6747
Hypertension	ukb-b-14057	rs79384779	0.00788049	0.00128513	20	8.7e-10	T	C	TRUE	0.0112628	37.5793
Hypertension	ukb-b-14057	rs8002514	0.00625225	0.00105781	13	3.4e-09	A	G	TRUE	0.0104722	34.9136
Hypertension	ukb-b-14057	rs8027450	0.0117734	0.000963142	15	2.3e-34	T	C	TRUE	0.0433062	149.334
Hypertension	ukb-b-14057	rs8067500	0.00531315	0.000922204	17	8.3e-09	T	C	TRUE	0.00995542	33.1732
Hypertension	ukb-b-14057	rs8070737	0.00717181	0.00116025	17	6.4e-10	T	G	TRUE	0.0114422	38.1849
Hypertension	ukb-b-14057	rs8073626	-0.00528186	0.000900841	17	4.5e-09	T	C	TRUE	0.010307	34.3569
Hypertension	ukb-b-14057	rs8077276	-0.0092985	0.000931271	17	1.8e-23	A	G	TRUE	0.0293161	99.6347
Hypertension	ukb-b-14057	rs8078510	-0.00681361	0.00101209	17	1.7e-11	A	G	TRUE	0.013544	45.2953
Hypertension	ukb-b-14057	rs8093196	0.00697194	0.000958126	18	3.4e-13	T	G	TRUE	0.0157872	52.9174
Hypertension	ukb-b-14057	rs893929	-0.00686233	0.000903698	4	3.1e-14	A	G	TRUE	0.0171684	57.628
Hypertension	ukb-b-14057	rs906754	-0.00652183	0.00103439	5	2.9e-10	A	G	TRUE	0.0118994	39.729
Hypertension	ukb-b-14057	rs9286351	0.00605282	0.000911548	4	3.1e-11	G	A	TRUE	0.013181	44.0649
Hypertension	ukb-b-14057	rs9375459	0.0120377	0.000903121	6	1.6e-40	T	C	TRUE	0.051072	177.555
Hypertension	ukb-b-14057	rs9472141	-0.00532107	0.000968181	6	3.9e-08	C	T	TRUE	0.00906741	30.1871
Hypertension	ukb-b-14057	rs9479072	-0.00533388	0.000914177	6	5.4e-09	T	C	TRUE	0.0102076	34.0222
Hypertension	ukb-b-14057	rs9836592	0.00628536	0.000950902	3	3.8e-11	T	C	TRUE	0.0130627	43.6642
Hypertension	ukb-b-14057	rs9943599	0.00717277	0.000908738	11	2.9e-15	T	C	TRUE	0.0185238	62.2635
SBP	ieu-b-38	rs1000423	0.4138	0.0346	17	6.5013e-33	T	C	TRUE	0.04153	142.944
SBP	ieu-b-38	rs10008637	-0.2157	0.0302	4	9.2406e-13	C	T	TRUE	0.0152188	50.9827
SBP	ieu-b-38	rs10048404	-0.2607	0.0317	18	1.90722e-16	T	C	TRUE	0.0200775	67.5928
SBP	ieu-b-38	rs1006545	0.6846	0.048	10	3.49704e-46	T	G	TRUE	0.0580464	203.296
SBP	ieu-b-38	rs10069690	0.3098	0.0369	5	4.47301e-17	T	C	TRUE	0.0209068	70.4445
SBP	ieu-b-38	rs1010064	-0.3571	0.0387	12	3.01995e-20	C	A	TRUE	0.025145	85.0931
SBP	ieu-b-38	rs10188003	0.1883	0.0307	2	8.79893e-10	T	C	TRUE	0.0112683	37.5976
SBP	ieu-b-38	rs10207726	-0.2142	0.033	2	8.06121e-11	T	C	TRUE	0.0126025	42.1064
SBP	ieu-b-38	rs10224210	0.3831	0.034	7	1.60398e-29	C	T	TRUE	0.0370366	126.883
SBP	ieu-b-38	rs10282122	-0.302	0.0327	7	2.45584e-20	T	C	TRUE	0.025188	85.2423
SBP	ieu-b-38	rs10420519	-0.4921	0.0887	19	2.85601e-08	T	G	TRUE	0.00923811	30.7607
SBP	ieu-b-38	rs1044822	-0.248	0.0424	2	5.15597e-09	T	C	TRUE	0.0102577	34.1907
SBP	ieu-b-38	rs10460108	-0.2141	0.0301	18	1.11995e-12	G	A	TRUE	0.0150955	50.5635
SBP	ieu-b-38	rs1049212	0.299	0.0302	16	4.58987e-23	G	A	TRUE	0.0288386	97.9637
SBP	ieu-b-38	rs10501410	0.4122	0.0607	11	1.10205e-11	A	G	TRUE	0.0137774	46.0867
SBP	ieu-b-38	rs1052501	0.2262	0.0412	3	4.14295e-08	T	C	TRUE	0.00904893	30.125
SBP	ieu-b-38	rs10749572	-0.203	0.0302	10	1.88018e-11	T	G	TRUE	0.0135029	45.1559
SBP	ieu-b-38	rs10750441	0.1754	0.0319	11	3.74498e-08	T	C	TRUE	0.00907555	30.2144
SBP	ieu-b-38	rs10776752	0.8211	0.0576	1	4.60999e-46	T	G	TRUE	0.0579905	203.088
SBP	ieu-b-38	rs10777213	-0.1786	0.0299	12	2.452e-09	A	G	TRUE	0.0106932	35.658
SBP	ieu-b-38	rs10779795	-0.2191	0.032	1	7.43704e-12	G	A	TRUE	0.0140028	46.8513
SBP	ieu-b-38	rs10782230	0.2106	0.0302	6	2.91206e-12	A	G	TRUE	0.014518	48.6004
SBP	ieu-b-38	rs10804330	-0.2351	0.0306	2	1.62293e-14	C	T	TRUE	0.0175679	58.9928
SBP	ieu-b-38	rs10914124	-0.234	0.0312	1	6.32121e-14	C	T	TRUE	0.0167548	56.2159
SBP	ieu-b-38	rs10941043	0.2585	0.0332	5	6.41505e-15	G	T	TRUE	0.0180342	60.5873
SBP	ieu-b-38	rs10980408	0.7606	0.0827	9	3.82825e-20	C	T	TRUE	0.0249843	84.5354
SBP	ieu-b-38	rs11097909	0.3628	0.043	4	3.35274e-17	C	T	TRUE	0.0211099	71.1434
SBP	ieu-b-38	rs11120093	-0.1792	0.0307	1	5.12897e-09	T	C	TRUE	0.0102163	34.0515
SBP	ieu-b-38	rs11145807	-0.2135	0.0322	9	3.53671e-11	G	A	TRUE	0.0131429	43.936
SBP	ieu-b-38	rs11159091	0.1978	0.0303	14	6.79204e-11	A	G	TRUE	0.0127453	42.5897
SBP	ieu-b-38	rs111866816	0.3569	0.0597	10	2.28802e-09	T	C	TRUE	0.0107108	35.7175
SBP	ieu-b-38	rs11191580	-1.0995	0.055	10	7.73749e-89	C	T	TRUE	0.107991	399.394
SBP	ieu-b-38	rs11241313	-0.2071	0.0326	5	2.22602e-10	T	C	TRUE	0.0120782	40.3331
SBP	ieu-b-38	rs11252324	-0.4164	0.0573	10	3.61327e-13	T	G	TRUE	0.0157461	52.7775
SBP	ieu-b-38	rs113086489	0.3249	0.0307	17	3.80277e-26	T	C	TRUE	0.032816	111.933
SBP	ieu-b-38	rs1133400	0.2975	0.0376	10	2.52813e-15	G	A	TRUE	0.018612	62.5655
SBP	ieu-b-38	rs113695818	-0.1835	0.033	12	2.61999e-08	T	C	TRUE	0.00928004	30.9016
SBP	ieu-b-38	rs1154214	0.2031	0.0306	18	3.27416e-11	G	T	TRUE	0.0131696	44.0265
SBP	ieu-b-38	rs11592107	0.3024	0.0326	10	1.54703e-20	A	G	TRUE	0.0254043	85.9934
SBP	ieu-b-38	rs11604357	-0.277	0.0411	11	1.60103e-11	A	C	TRUE	0.0135736	45.3955
SBP	ieu-b-38	rs11636952	-0.5313	0.0328	15	4.22377e-59	C	T	TRUE	0.0736325	262.222
SBP	ieu-b-38	rs11641374	-0.1943	0.0309	16	3.26002e-10	A	C	TRUE	0.0118362	39.5153
SBP	ieu-b-38	rs11655604	-0.2033	0.0333	17	1.086e-09	T	C	TRUE	0.0111651	37.2497
SBP	ieu-b-38	rs11672660	0.2212	0.0381	19	6.31902e-09	T	C	TRUE	0.0101079	33.6866
SBP	ieu-b-38	rs11694601	0.1909	0.0309	2	6.41195e-10	G	A	TRUE	0.0114303	38.1445
SBP	ieu-b-38	rs117206641	0.3154	0.0499	12	2.66397e-10	T	C	TRUE	0.0119578	39.9263
SBP	ieu-b-38	rs117464403	0.864	0.1199	10	5.79562e-13	A	G	TRUE	0.0154869	51.895
SBP	ieu-b-38	rs11834380	-0.2785	0.051	12	4.76903e-08	A	C	TRUE	0.0089528	29.8021
SBP	ieu-b-38	rs11874246	0.2856	0.0328	18	3.22478e-18	T	C	TRUE	0.0224523	75.7714
SBP	ieu-b-38	rs11925504	-0.2901	0.0305	3	1.77582e-21	A	G	TRUE	0.0266752	90.4134
SBP	ieu-b-38	rs11960210	-0.4727	0.0313	5	1.25285e-51	C	T	TRUE	0.0646281	227.939
SBP	ieu-b-38	rs11977526	-0.3213	0.0312	7	6.62217e-25	A	G	TRUE	0.0311267	105.986
SBP	ieu-b-38	rs1199330	0.2654	0.047	3	1.65402e-08	G	A	TRUE	0.00956722	31.8671
SBP	ieu-b-38	rs12042924	0.1807	0.0303	1	2.62398e-09	C	T	TRUE	0.0106594	35.5441
SBP	ieu-b-38	rs12063372	0.1989	0.0318	1	3.85798e-10	A	G	TRUE	0.0117126	39.0978
SBP	ieu-b-38	rs1209384	-0.2558	0.0313	1	2.84774e-16	G	A	TRUE	0.019832	66.7497
SBP	ieu-b-38	rs12136922	0.2027	0.0304	1	2.68906e-11	A	G	TRUE	0.0132894	44.4321
SBP	ieu-b-38	rs12153395	-0.3303	0.0486	5	1.06905e-11	A	G	TRUE	0.0137995	46.1617
SBP	ieu-b-38	rs12255372	0.2358	0.0335	10	1.93821e-12	T	G	TRUE	0.0147871	49.5148
SBP	ieu-b-38	rs12264186	0.2135	0.0387	10	3.58402e-08	T	C	TRUE	0.00913571	30.4166
SBP	ieu-b-38	rs12426261	-0.3775	0.0309	12	2.3142e-34	G	A	TRUE	0.043258	149.16
SBP	ieu-b-38	rs12464602	-0.2437	0.0315	2	1.01601e-14	A	G	TRUE	0.017809	59.8173
SBP	ieu-b-38	rs12509595	0.8367	0.0334	4	2.5527e-138	C	T	TRUE	0.15974	627.167
SBP	ieu-b-38	rs12511987	0.2329	0.0399	4	5.39299e-09	G	T	TRUE	0.0102162	34.051
SBP	ieu-b-38	rs12528975	0.4751	0.0747	6	1.98299e-10	A	G	TRUE	0.0121058	40.4265
SBP	ieu-b-38	rs12596630	0.4278	0.0547	16	5.01072e-15	T	C	TRUE	0.0181923	61.1285
SBP	ieu-b-38	rs12610654	-0.2315	0.032	19	4.40656e-13	G	A	TRUE	0.0156072	52.3045
SBP	ieu-b-38	rs12627651	0.3498	0.0341	21	1.024e-24	A	G	TRUE	0.0308928	105.164
SBP	ieu-b-38	rs12637573	0.1731	0.0302	3	9.94901e-09	G	A	TRUE	0.00985448	32.8335
SBP	ieu-b-38	rs12643599	-0.3134	0.0313	4	1.23197e-23	G	A	TRUE	0.0294761	100.195
SBP	ieu-b-38	rs12656497	0.6382	0.0307	5	7.14003e-96	C	T	TRUE	0.115761	431.89
SBP	ieu-b-38	rs12657950	0.455	0.059	5	1.26911e-14	T	C	TRUE	0.0176978	59.4368
SBP	ieu-b-38	rs12661036	0.2104	0.0374	6	1.81999e-08	C	T	TRUE	0.0094964	31.629
SBP	ieu-b-38	rs12668436	0.2151	0.035	7	7.88297e-10	C	T	TRUE	0.0113125	37.7469
SBP	ieu-b-38	rs12693982	0.2575	0.0309	2	7.49031e-17	T	C	TRUE	0.0206039	69.4024
SBP	ieu-b-38	rs12694277	0.2018	0.0335	2	1.79602e-09	C	T	TRUE	0.0108732	36.2652
SBP	ieu-b-38	rs12731646	-0.189	0.0307	1	7.21207e-10	T	C	TRUE	0.0113512	37.8777
SBP	ieu-b-38	rs1275985	-0.5411	0.0308	2	4.73042e-69	T	C	TRUE	0.0855046	308.454
SBP	ieu-b-38	rs12883810	-0.2382	0.0428	14	2.69998e-08	T	C	TRUE	0.00929596	30.9551
SBP	ieu-b-38	rs12885878	0.2291	0.0367	14	4.32305e-10	G	A	TRUE	0.0116674	38.9453
SBP	ieu-b-38	rs12906962	0.2653	0.0325	15	3.27718e-16	C	T	TRUE	0.0197871	66.5955
SBP	ieu-b-38	rs1290784	0.4124	0.0303	3	2.96825e-42	T	C	TRUE	0.0531366	185.135
SBP	ieu-b-38	rs1290933	-0.2847	0.0327	4	3.17176e-18	A	C	TRUE	0.0224478	75.7559
SBP	ieu-b-38	rs12926550	-0.2548	0.0324	16	3.4261e-15	A	G	TRUE	0.0183909	61.8081
SBP	ieu-b-38	rs1293969	0.1988	0.0347	6	1.034e-08	C	T	TRUE	0.00984535	32.8028
SBP	ieu-b-38	rs13016772	0.2522	0.0355	2	1.22687e-12	T	C	TRUE	0.0150591	50.4394
SBP	ieu-b-38	rs13107261	-0.1778	0.0314	4	1.567e-08	A	G	TRUE	0.00961968	32.0436
SBP	ieu-b-38	rs13107325	-0.9086	0.0592	4	4.21891e-53	T	C	TRUE	0.0666072	235.418
SBP	ieu-b-38	rs13204703	-0.1967	0.035	6	1.94299e-08	C	T	TRUE	0.00947745	31.5653
SBP	ieu-b-38	rs13253358	0.2127	0.033	8	1.128e-10	T	C	TRUE	0.0124288	41.5187
SBP	ieu-b-38	rs1332813	-0.2203	0.0314	9	2.31686e-12	C	T	TRUE	0.0146925	49.1934
SBP	ieu-b-38	rs13358657	0.388	0.0445	5	2.94985e-18	G	A	TRUE	0.0225118	75.9767
SBP	ieu-b-38	rs1340030	-0.1936	0.0312	11	5.77404e-10	C	T	TRUE	0.0115297	38.4803
SBP	ieu-b-38	rs13412750	-0.2889	0.0341	2	2.32488e-17	A	G	TRUE	0.0212813	71.7337
SBP	ieu-b-38	rs13420463	-0.3143	0.036	2	2.71519e-18	G	A	TRUE	0.0225696	76.1764
SBP	ieu-b-38	rs1375564	0.2579	0.0315	3	2.84381e-16	T	C	TRUE	0.0199024	66.9913
SBP	ieu-b-38	rs1382472	-0.1917	0.0307	11	4.46601e-10	A	G	TRUE	0.0116741	38.9677
SBP	ieu-b-38	rs139354822	-0.6115	0.0975	2	3.50502e-10	C	T	TRUE	0.0117759	39.3116
SBP	ieu-b-38	rs1408945	-0.3196	0.0304	1	8.33105e-26	T	G	TRUE	0.032398	110.46
SBP	ieu-b-38	rs1410222	0.2173	0.0388	9	2.16501e-08	T	C	TRUE	0.00941246	31.3468
SBP	ieu-b-38	rs141958336	0.7807	0.078	19	1.35613e-23	A	G	TRUE	0.0294544	100.119
SBP	ieu-b-38	rs1422279	0.331	0.0309	5	1.05196e-26	T	C	TRUE	0.0335934	114.677
SBP	ieu-b-38	rs1433121	-0.228	0.0326	19	2.65522e-12	T	C	TRUE	0.0146016	48.8845
SBP	ieu-b-38	rs1436138	-0.3119	0.0315	17	4.72716e-23	G	A	TRUE	0.0288438	97.982
SBP	ieu-b-38	rs1437649	-0.2189	0.0357	18	8.57294e-10	A	G	TRUE	0.0112614	37.5744
SBP	ieu-b-38	rs146550789	0.4824	0.0778	16	5.63806e-10	C	T	TRUE	0.0115128	38.4231
SBP	ieu-b-38	rs148140538	-0.3252	0.0562	22	7.39095e-09	T	C	TRUE	0.0100415	33.463
SBP	ieu-b-38	rs148401029	-0.4623	0.0848	8	4.96798e-08	A	C	TRUE	0.00892314	29.7025
SBP	ieu-b-38	rs1493132	0.1766	0.0318	4	2.72797e-08	C	T	TRUE	0.00925642	30.8222
SBP	ieu-b-38	rs1544861	-0.1969	0.0318	11	5.65796e-10	C	T	TRUE	0.0114809	38.3155
SBP	ieu-b-38	rs1551355	0.2098	0.0356	17	3.88597e-09	T	C	TRUE	0.0104117	34.7095
SBP	ieu-b-38	rs1565440	0.1746	0.0311	1	1.935e-08	A	G	TRUE	0.00945791	31.4996
SBP	ieu-b-38	rs1575290	0.1973	0.0301	6	5.58599e-11	T	C	TRUE	0.0128487	42.9396
SBP	ieu-b-38	rs1623474	0.3827	0.0321	10	7.66126e-33	T	C	TRUE	0.0412812	142.051
SBP	ieu-b-38	rs1630736	-0.1706	0.0309	6	3.51601e-08	T	C	TRUE	0.00914963	30.4634
SBP	ieu-b-38	rs1664781	0.2643	0.0326	5	5.69246e-16	A	G	TRUE	0.0195232	65.6895
SBP	ieu-b-38	rs17010957	0.534	0.043	4	1.78115e-35	C	T	TRUE	0.0446344	154.128
SBP	ieu-b-38	rs17035181	-0.3074	0.0429	4	7.61377e-13	G	T	TRUE	0.015316	51.3133
SBP	ieu-b-38	rs17245822	0.1899	0.0312	13	1.15199e-09	C	A	TRUE	0.0110981	37.0235
SBP	ieu-b-38	rs17249754	-0.8446	0.0403	12	1.24997e-97	A	G	TRUE	0.117434	438.964
SBP	ieu-b-38	rs17257081	-0.2274	0.0392	2	6.35097e-09	G	A	TRUE	0.0100916	33.6314
SBP	ieu-b-38	rs17562391	0.1967	0.0306	14	1.34899e-10	T	C	TRUE	0.0123628	41.2955
SBP	ieu-b-38	rs17608766	0.6903	0.0433	17	2.47913e-57	C	T	TRUE	0.0714893	254.002
SBP	ieu-b-38	rs177551	0.373	0.0442	11	3.46817e-17	A	C	TRUE	0.0211182	71.1721
SBP	ieu-b-38	rs17760259	0.2654	0.0304	2	2.2532e-18	C	T	TRUE	0.0225681	76.1713
SBP	ieu-b-38	rs17762	0.4117	0.0571	11	5.59887e-13	A	G	TRUE	0.0155045	51.9549
SBP	ieu-b-38	rs17807723	-0.2721	0.0443	15	8.42694e-10	A	G	TRUE	0.0112997	37.7039
SBP	ieu-b-38	rs17812022	-0.3613	0.0525	20	5.64547e-12	T	C	TRUE	0.0141444	47.3319
SBP	ieu-b-38	rs1786345	-0.2073	0.0307	8	1.344e-11	C	A	TRUE	0.0136244	45.5679
SBP	ieu-b-38	rs1814951	-0.3231	0.0466	4	3.90931e-12	A	G	TRUE	0.0143541	48.044
SBP	ieu-b-38	rs1848994	0.2012	0.0334	19	1.78698e-09	A	G	TRUE	0.0108735	36.266
SBP	ieu-b-38	rs1871190	0.1954	0.0324	5	1.656e-09	T	G	TRUE	0.0108982	36.3493
SBP	ieu-b-38	rs1882212	-0.2753	0.0363	2	3.33503e-14	G	A	TRUE	0.0171258	57.4825
SBP	ieu-b-38	rs1882961	0.2443	0.0326	21	6.68652e-14	T	C	TRUE	0.0167278	56.124
SBP	ieu-b-38	rs1889785	0.1782	0.0304	1	4.35101e-09	A	G	TRUE	0.0103021	34.3404
SBP	ieu-b-38	rs1896326	-0.2797	0.0371	12	4.40453e-14	A	G	TRUE	0.0169269	56.8033
SBP	ieu-b-38	rs1906672	0.2966	0.0358	8	1.20393e-16	A	G	TRUE	0.0203701	68.5982
SBP	ieu-b-38	rs1957563	0.3629	0.0342	5	2.31686e-26	T	C	TRUE	0.0329845	112.527
SBP	ieu-b-38	rs1984195	0.2409	0.0303	6	1.76807e-15	A	G	TRUE	0.0187891	63.1721
SBP	ieu-b-38	rs1994158	-0.2513	0.0391	15	1.23299e-10	G	A	TRUE	0.012359	41.2827
SBP	ieu-b-38	rs2014408	0.5169	0.0373	11	1.25893e-43	T	C	TRUE	0.0549783	191.925
SBP	ieu-b-38	rs2111557	0.1764	0.0302	3	5.22096e-09	T	C	TRUE	0.0102299	34.0973
SBP	ieu-b-38	rs2126474	-0.2601	0.0306	8	1.87111e-17	T	G	TRUE	0.0214185	72.2062
SBP	ieu-b-38	rs2161967	-0.2836	0.0307	2	2.86814e-20	G	T	TRUE	0.0252003	85.285
SBP	ieu-b-38	rs2177843	0.4394	0.0432	10	2.79705e-24	T	C	TRUE	0.0303882	103.393
SBP	ieu-b-38	rs2236295	-0.3028	0.0309	10	1.04496e-22	T	G	TRUE	0.028268	95.9691
SBP	ieu-b-38	rs2238787	0.2552	0.0332	22	1.45111e-14	A	G	TRUE	0.0175847	59.0503
SBP	ieu-b-38	rs2249105	-0.2927	0.0313	2	7.63484e-21	G	A	TRUE	0.0258081	87.3964
SBP	ieu-b-38	rs2283500	-0.3106	0.0481	16	1.07701e-10	C	A	TRUE	0.0124743	41.6725
SBP	ieu-b-38	rs2289124	-0.308	0.0415	11	1.13501e-13	A	G	TRUE	0.0164124	55.0481
SBP	ieu-b-38	rs2291434	-0.2622	0.0303	4	5.10387e-18	T	G	TRUE	0.0221816	74.8371
SBP	ieu-b-38	rs2291516	0.3708	0.0505	19	2.16521e-13	A	G	TRUE	0.01607	53.8807
SBP	ieu-b-38	rs2353940	0.2075	0.0358	4	6.84605e-09	C	T	TRUE	0.0100746	33.5743
SBP	ieu-b-38	rs2354862	-0.2507	0.0317	8	2.42326e-15	C	A	TRUE	0.0185949	62.5068
SBP	ieu-b-38	rs2384063	0.3266	0.0357	2	6.32995e-20	T	C	TRUE	0.0247273	83.6436
SBP	ieu-b-38	rs2392929	0.7507	0.0379	7	1.95794e-87	G	T	TRUE	0.106227	392.095
SBP	ieu-b-38	rs2423514	-0.3011	0.0302	20	1.76685e-23	G	A	TRUE	0.0292332	99.3446
SBP	ieu-b-38	rs246973	0.2479	0.0335	5	1.45312e-13	T	C	TRUE	0.0163182	54.7268
SBP	ieu-b-38	rs2470004	-0.3454	0.0392	8	1.28204e-18	T	C	TRUE	0.022979	77.5906
SBP	ieu-b-38	rs2493134	0.3736	0.0309	1	1.10408e-33	C	T	TRUE	0.0424065	146.094
SBP	ieu-b-38	rs2493296	0.4183	0.0442	1	3.1369e-21	T	C	TRUE	0.0264155	89.5093
SBP	ieu-b-38	rs2498323	0.3171	0.0517	4	8.51491e-10	A	G	TRUE	0.0112679	37.5966
SBP	ieu-b-38	rs2580350	0.1769	0.0307	2	8.39305e-09	A	G	TRUE	0.00995834	33.183
SBP	ieu-b-38	rs2589218	0.2258	0.0339	15	2.54273e-11	C	T	TRUE	0.0132619	44.3389
SBP	ieu-b-38	rs2598	-0.168	0.0303	20	2.86999e-08	G	A	TRUE	0.00922703	30.7235
SBP	ieu-b-38	rs2610990	0.2903	0.0343	4	2.86286e-17	G	A	TRUE	0.0212391	71.5884
SBP	ieu-b-38	rs2627313	0.3208	0.0303	15	3.55222e-26	T	C	TRUE	0.0328424	112.026
SBP	ieu-b-38	rs262986	-0.2371	0.0305	3	7.66655e-15	A	G	TRUE	0.0179779	60.3949
SBP	ieu-b-38	rs263532	-0.1798	0.0307	1	4.71596e-09	C	T	TRUE	0.0102841	34.2799
SBP	ieu-b-38	rs2643826	0.4473	0.0306	3	1.741e-48	T	C	TRUE	0.0607953	213.546
SBP	ieu-b-38	rs2652812	-0.2516	0.0353	15	1.02707e-12	T	C	TRUE	0.0151563	50.7702
SBP	ieu-b-38	rs2689690	-0.2702	0.0316	10	1.14604e-17	T	C	TRUE	0.0216689	73.069
SBP	ieu-b-38	rs2724377	-0.1938	0.0301	1	1.286e-10	G	A	TRUE	0.0124025	41.4297
SBP	ieu-b-38	rs2744139	-0.2369	0.0355	6	2.47913e-11	C	T	TRUE	0.0133109	44.5051
SBP	ieu-b-38	rs2745599	-0.2164	0.0317	6	8.95571e-12	G	A	TRUE	0.0139207	46.5728
SBP	ieu-b-38	rs2776037	0.1851	0.0309	21	2.146e-09	C	T	TRUE	0.0107536	35.8618
SBP	ieu-b-38	rs2801008	0.1876	0.0324	20	7.36902e-09	G	T	TRUE	0.0100541	33.5052
SBP	ieu-b-38	rs2815063	0.2755	0.0458	6	1.76299e-09	A	C	TRUE	0.0108426	36.1617
SBP	ieu-b-38	rs2833834	0.2177	0.0338	21	1.217e-10	A	C	TRUE	0.0124112	41.4591
SBP	ieu-b-38	rs28429256	0.215	0.0325	15	3.88776e-11	A	G	TRUE	0.0130841	43.7368
SBP	ieu-b-38	rs2853736	-0.2368	0.0331	1	8.33681e-13	G	T	TRUE	0.0152679	51.1498
SBP	ieu-b-38	rs28572357	0.2733	0.0308	19	6.34016e-19	C	A	TRUE	0.0232967	78.6891
SBP	ieu-b-38	rs28578714	-0.2066	0.0327	22	2.52802e-10	C	T	TRUE	0.0119481	39.8935
SBP	ieu-b-38	rs28650790	0.2287	0.0387	5	3.304e-09	T	C	TRUE	0.0104687	34.9017
SBP	ieu-b-38	rs28688791	0.3222	0.038	7	2.33507e-17	C	T	TRUE	0.0213148	71.849
SBP	ieu-b-38	rs28866311	0.2762	0.0302	15	5.45255e-20	G	T	TRUE	0.0247127	83.5931
SBP	ieu-b-38	rs2904315	0.2081	0.0325	11	1.57699e-10	G	A	TRUE	0.0122679	40.9746
SBP	ieu-b-38	rs2913920	0.2418	0.0359	5	1.62293e-11	T	C	TRUE	0.0135566	45.3378
SBP	ieu-b-38	rs2957688	0.3472	0.0304	11	2.73905e-30	A	G	TRUE	0.0380133	130.361
SBP	ieu-b-38	rs3098186	-0.2422	0.0303	15	1.41091e-15	T	C	TRUE	0.0189885	63.8557
SBP	ieu-b-38	rs3104552	-0.2449	0.0303	9	6.31393e-16	C	T	TRUE	0.019406	65.2874
SBP	ieu-b-38	rs34025993	-0.223	0.0308	9	4.70652e-13	G	A	TRUE	0.0156322	52.3896
SBP	ieu-b-38	rs34072724	-0.2422	0.0303	7	1.37309e-15	A	G	TRUE	0.0189885	63.8557
SBP	ieu-b-38	rs34079867	0.1992	0.0354	1	1.78098e-08	T	C	TRUE	0.00950125	31.6453
SBP	ieu-b-38	rs34130368	-0.3016	0.0497	10	1.279e-09	T	G	TRUE	0.0110328	36.8033
SBP	ieu-b-38	rs34487963	-0.8819	0.1244	21	1.3499e-12	A	C	TRUE	0.0149965	50.2267
SBP	ieu-b-38	rs34518929	-0.22	0.0345	19	1.793e-10	A	G	TRUE	0.0121687	40.6391
SBP	ieu-b-38	rs34535756	0.478	0.0786	4	1.181e-09	T	C	TRUE	0.0110797	36.9613
SBP	ieu-b-38	rs34727427	0.2353	0.0324	2	4.01698e-13	C	T	TRUE	0.0157262	52.7097
SBP	ieu-b-38	rs34941092	-0.3225	0.0425	16	3.2337e-14	A	G	TRUE	0.0171445	57.5464
SBP	ieu-b-38	rs35098810	-0.1967	0.0356	16	3.19801e-08	C	A	TRUE	0.00916358	30.5102
SBP	ieu-b-38	rs35413927	0.3002	0.0328	14	5.25049e-20	G	A	TRUE	0.0247483	83.7164
SBP	ieu-b-38	rs35444	-0.4368	0.031	12	3.46737e-45	G	A	TRUE	0.0567324	198.417
SBP	ieu-b-38	rs35680304	0.2694	0.031	7	3.76184e-18	T	C	TRUE	0.0223667	75.4759
SBP	ieu-b-38	rs35783704	-0.4619	0.0507	8	8.81455e-20	A	G	TRUE	0.0245273	82.9501
SBP	ieu-b-38	rs365990	-0.225	0.0312	14	5.95251e-13	G	A	TRUE	0.0155103	51.9748
SBP	ieu-b-38	rs3735533	0.91	0.0577	7	5.29054e-56	C	T	TRUE	0.0700706	248.581
SBP	ieu-b-38	rs3764400	-0.3748	0.0445	17	3.68893e-17	C	T	TRUE	0.0210378	70.8951
SBP	ieu-b-38	rs3772219	-0.2733	0.0324	3	3.09885e-17	C	A	TRUE	0.0211	71.1092
SBP	ieu-b-38	rs3807925	0.1859	0.0319	7	5.38902e-09	G	A	TRUE	0.0101833	33.9402
SBP	ieu-b-38	rs3819532	0.1875	0.0306	12	9.43604e-10	C	T	TRUE	0.0112461	37.5229
SBP	ieu-b-38	rs3860770	-0.2663	0.0333	5	1.20088e-15	A	G	TRUE	0.0190053	63.9132
SBP	ieu-b-38	rs3918226	0.664	0.0575	7	8.46058e-31	T	C	TRUE	0.0388289	133.271
SBP	ieu-b-38	rs3950627	0.1851	0.0308	16	1.82398e-09	A	C	TRUE	0.0108228	36.0951
SBP	ieu-b-38	rs3980686	-0.4998	0.0487	3	1.02707e-24	T	G	TRUE	0.0309206	105.262
SBP	ieu-b-38	rs404100	0.1935	0.0303	1	1.68298e-10	T	C	TRUE	0.0122039	40.7581
SBP	ieu-b-38	rs4143175	-0.2187	0.0352	12	5.10399e-10	C	T	TRUE	0.0115589	38.5788
SBP	ieu-b-38	rs42032	-0.3231	0.0345	7	7.39265e-21	A	G	TRUE	0.0258822	87.6542
SBP	ieu-b-38	rs4245599	0.1794	0.0305	10	4.03497e-09	G	A	TRUE	0.0103722	34.5766
SBP	ieu-b-38	rs4274337	0.2968	0.0406	13	2.48428e-13	G	A	TRUE	0.0159315	53.4088
SBP	ieu-b-38	rs4284362	-0.2256	0.0338	10	2.60976e-11	A	C	TRUE	0.0133161	44.5227
SBP	ieu-b-38	rs4408839	0.2301	0.0345	3	2.42493e-11	G	A	TRUE	0.0132965	44.4561
SBP	ieu-b-38	rs4440615	-0.2201	0.0312	8	1.87413e-12	A	G	TRUE	0.0148521	49.7356
SBP	ieu-b-38	rs4511593	-0.2881	0.0318	17	1.27909e-19	T	C	TRUE	0.0242616	82.0293
SBP	ieu-b-38	rs4553000	-0.2035	0.03	9	1.09396e-11	T	C	TRUE	0.0137477	45.9857
SBP	ieu-b-38	rs4577304	0.1767	0.0302	2	4.98701e-09	C	T	TRUE	0.0102644	34.2134
SBP	ieu-b-38	rs4606697	-0.3196	0.0523	15	9.71091e-10	A	G	TRUE	0.0111861	37.3205
SBP	ieu-b-38	rs4651224	0.1986	0.0306	1	8.99912e-11	T	C	TRUE	0.0125998	42.0971
SBP	ieu-b-38	rs4734868	0.1844	0.0321	8	9.2151e-09	G	A	TRUE	0.00989797	32.9798
SBP	ieu-b-38	rs4775769	0.4162	0.0517	15	7.75711e-16	G	T	TRUE	0.0192546	64.7679
SBP	ieu-b-38	rs4784541	0.2015	0.0307	16	4.9272e-11	C	T	TRUE	0.0128824	43.0537
SBP	ieu-b-38	rs483071	0.2709	0.0313	13	5.09331e-18	T	C	TRUE	0.022189	74.8628
SBP	ieu-b-38	rs4838021	-0.3009	0.0453	9	3.12968e-11	T	C	TRUE	0.0131897	44.0945
SBP	ieu-b-38	rs4873492	0.3431	0.0403	8	1.61399e-17	T	C	TRUE	0.0214859	72.4383
SBP	ieu-b-38	rs488834	-0.3799	0.0365	1	2.35396e-25	T	C	TRUE	0.0317749	108.265
SBP	ieu-b-38	rs4888408	0.3653	0.0307	16	1.41514e-32	A	G	TRUE	0.041128	141.501
SBP	ieu-b-38	rs4925159	0.2174	0.0305	17	9.65606e-13	A	G	TRUE	0.0151579	50.7757
SBP	ieu-b-38	rs4932373	0.635	0.0328	15	2.49e-83	C	A	TRUE	0.101964	374.573
SBP	ieu-b-38	rs4952609	-0.2124	0.0347	2	9.60395e-10	G	A	TRUE	0.0112228	37.4444
SBP	ieu-b-38	rs4955575	-0.2158	0.0348	3	5.63106e-10	C	A	TRUE	0.0115151	38.431
SBP	ieu-b-38	rs4957026	-0.1982	0.0323	5	8.11895e-10	G	A	TRUE	0.011278	37.6304
SBP	ieu-b-38	rs4961293	0.2268	0.0303	8	7.3536e-14	T	C	TRUE	0.0166896	55.9935
SBP	ieu-b-38	rs4980379	0.5764	0.032	11	2.46718e-72	T	C	TRUE	0.0894924	324.254
SBP	ieu-b-38	rs509564	0.2622	0.0363	11	5.08394e-13	T	C	TRUE	0.0155595	52.1421
SBP	ieu-b-38	rs509833	-0.329	0.044	6	7.07946e-14	G	A	TRUE	0.0166551	55.8757
SBP	ieu-b-38	rs55732192	-0.3358	0.0521	2	1.153e-10	T	G	TRUE	0.0124282	41.5167
SBP	ieu-b-38	rs55924432	0.2651	0.0317	4	5.69508e-17	T	C	TRUE	0.0207468	69.8937
SBP	ieu-b-38	rs55944332	0.2613	0.0355	2	1.79184e-13	G	A	TRUE	0.0161475	54.1451
SBP	ieu-b-38	rs56288724	0.2178	0.031	17	2.01094e-12	G	A	TRUE	0.0147333	49.332
SBP	ieu-b-38	rs56407827	0.3603	0.034	18	2.78099e-26	T	C	TRUE	0.0329	112.23
SBP	ieu-b-38	rs571689	0.228	0.0304	19	6.7655e-14	T	C	TRUE	0.0167548	56.2159
SBP	ieu-b-38	rs573455	-0.1994	0.0303	11	4.772e-11	G	A	TRUE	0.0129497	43.2815
SBP	ieu-b-38	rs5742643	0.2233	0.0349	12	1.525e-10	C	T	TRUE	0.0122498	40.9132
SBP	ieu-b-38	rs57786342	0.2317	0.0374	14	5.626e-10	A	G	TRUE	0.0114933	38.3571
SBP	ieu-b-38	rs57866767	-0.4501	0.0304	10	1.13789e-49	C	T	TRUE	0.0622733	219.082
SBP	ieu-b-38	rs57946343	-0.716	0.0426	10	2.10184e-63	C	T	TRUE	0.0788316	282.321
SBP	ieu-b-38	rs59980837	1.0997	0.1163	1	3.31513e-21	T	G	TRUE	0.0263716	89.3564
SBP	ieu-b-38	rs60191654	0.2382	0.0385	9	5.87503e-10	G	A	TRUE	0.0114633	38.2559
SBP	ieu-b-38	rs6029756	-0.2712	0.033	20	1.88408e-16	A	G	TRUE	0.0200498	67.4976
SBP	ieu-b-38	rs6031431	0.2617	0.0304	20	7.04855e-18	G	A	TRUE	0.021957	74.0623
SBP	ieu-b-38	rs60444686	0.5905	0.0782	10	4.42385e-14	A	G	TRUE	0.0169802	56.9853
SBP	ieu-b-38	rs604723	0.655	0.0339	11	2.54624e-83	C	T	TRUE	0.101603	373.095
SBP	ieu-b-38	rs6054139	0.2094	0.0306	20	8.22811e-12	A	G	TRUE	0.0139877	46.8002
SBP	ieu-b-38	rs6058088	-0.2832	0.0417	20	1.14393e-11	G	T	TRUE	0.0137798	46.0947
SBP	ieu-b-38	rs6062324	-0.3294	0.0363	20	1.18413e-19	A	G	TRUE	0.0243382	82.2945
SBP	ieu-b-38	rs6078093	-0.1849	0.0304	20	1.19501e-09	A	G	TRUE	0.0110826	36.9712
SBP	ieu-b-38	rs6090907	-0.3854	0.0425	20	1.28588e-19	A	G	TRUE	0.024306	82.1831
SBP	ieu-b-38	rs60991988	-0.3789	0.0498	4	2.81968e-14	G	T	TRUE	0.0172344	57.8532
SBP	ieu-b-38	rs6108787	0.4274	0.03	20	5.38146e-46	G	T	TRUE	0.0579251	202.845
SBP	ieu-b-38	rs61772592	0.3181	0.0455	1	2.8622e-12	G	A	TRUE	0.0145907	48.8474
SBP	ieu-b-38	rs61917655	0.3427	0.0514	12	2.67979e-11	T	C	TRUE	0.0132876	44.4262
SBP	ieu-b-38	rs62047964	0.5115	0.0686	16	9.29394e-14	T	C	TRUE	0.0165632	55.5623
SBP	ieu-b-38	rs62076622	-0.2363	0.0377	17	3.78504e-10	G	A	TRUE	0.0117615	39.2628
SBP	ieu-b-38	rs62170470	-0.1972	0.0321	2	7.68493e-10	C	T	TRUE	0.0113037	37.7173
SBP	ieu-b-38	rs62309747	-0.2244	0.0304	4	1.59294e-13	A	G	TRUE	0.0162384	54.4547
SBP	ieu-b-38	rs62512914	-0.2066	0.0306	8	1.41808e-11	G	A	TRUE	0.0136212	45.5569
SBP	ieu-b-38	rs6271	-0.5547	0.0611	9	1.18304e-19	T	C	TRUE	0.02436	82.3703
SBP	ieu-b-38	rs641620	0.3193	0.044	11	3.73766e-13	C	T	TRUE	0.0157027	52.6295
SBP	ieu-b-38	rs6438857	-0.2736	0.0305	3	3.13184e-19	C	T	TRUE	0.0237973	80.421
SBP	ieu-b-38	rs6445583	0.2774	0.0349	3	1.89583e-15	A	G	TRUE	0.0187795	63.1392
SBP	ieu-b-38	rs6452769	-0.3143	0.0377	5	7.82168e-17	A	G	TRUE	0.0206211	69.4613
SBP	ieu-b-38	rs6490019	0.2897	0.0309	12	6.6115e-21	G	A	TRUE	0.0259371	87.845
SBP	ieu-b-38	rs6504213	0.2982	0.0312	17	1.24796e-21	C	T	TRUE	0.0269281	91.2941
SBP	ieu-b-38	rs6562778	-0.178	0.0304	13	4.95496e-09	G	A	TRUE	0.0102792	34.2633
SBP	ieu-b-38	rs658780	0.2028	0.0347	1	5.28506e-09	G	T	TRUE	0.0102414	34.1361
SBP	ieu-b-38	rs665445	-0.1909	0.0334	18	1.15199e-08	A	C	TRUE	0.00979934	32.6479
SBP	ieu-b-38	rs66864335	-0.3963	0.0365	11	1.79391e-27	A	G	TRUE	0.0344808	117.815
SBP	ieu-b-38	rs6731373	0.1913	0.0326	2	4.18196e-09	A	G	TRUE	0.0103239	34.4137
SBP	ieu-b-38	rs6737318	-0.2348	0.0364	2	1.12899e-10	G	A	TRUE	0.0124482	41.5844
SBP	ieu-b-38	rs6771917	0.3793	0.0355	3	1.38899e-26	C	T	TRUE	0.0334271	114.09
SBP	ieu-b-38	rs67885470	-0.2087	0.038	11	4.12401e-08	T	C	TRUE	0.00905486	30.1449
SBP	ieu-b-38	rs6788907	0.221	0.0339	3	7.30971e-11	A	G	TRUE	0.0127111	42.4739
SBP	ieu-b-38	rs6788984	-0.2999	0.0432	3	3.80627e-12	G	A	TRUE	0.0143895	48.164
SBP	ieu-b-38	rs68085857	0.274	0.0357	1	1.67803e-14	T	C	TRUE	0.0175322	58.871
SBP	ieu-b-38	rs68115553	0.6445	0.1143	3	1.737e-08	G	A	TRUE	0.00953992	31.7753
SBP	ieu-b-38	rs6870654	-0.2136	0.0347	5	7.58106e-10	C	T	TRUE	0.0113486	37.8687
SBP	ieu-b-38	rs6892983	0.3427	0.0307	5	7.11377e-29	A	C	TRUE	0.0363759	124.534
SBP	ieu-b-38	rs6921291	0.3575	0.0385	6	1.57507e-20	T	C	TRUE	0.0254558	86.1722
SBP	ieu-b-38	rs6957161	-0.2064	0.0345	7	2.197e-09	G	A	TRUE	0.0107264	35.7699
SBP	ieu-b-38	rs7012866	0.2325	0.0301	8	1.21088e-14	G	T	TRUE	0.0177537	59.6279
SBP	ieu-b-38	rs702395	0.2318	0.0305	5	3.23892e-14	T	C	TRUE	0.0171968	57.725
SBP	ieu-b-38	rs7026176	-0.1869	0.0299	9	4.00701e-10	T	G	TRUE	0.0116982	39.0493
SBP	ieu-b-38	rs708117	0.2874	0.0302	1	1.58708e-21	A	G	TRUE	0.026703	90.51
SBP	ieu-b-38	rs7093894	0.236	0.0427	10	3.16097e-08	A	C	TRUE	0.00916901	30.5285
SBP	ieu-b-38	rs7107356	0.4598	0.0301	11	1.63005e-52	G	A	TRUE	0.066023	233.207
SBP	ieu-b-38	rs7134440	0.4788	0.0562	12	1.57906e-17	T	C	TRUE	0.0215151	72.5391
SBP	ieu-b-38	rs7134677	-0.3851	0.0332	12	4.45554e-31	T	C	TRUE	0.0391629	134.465
SBP	ieu-b-38	rs7154723	0.253	0.0309	14	2.72082e-16	A	G	TRUE	0.0199043	66.9979
SBP	ieu-b-38	rs7186298	-0.2315	0.0302	16	1.88191e-14	T	C	TRUE	0.0174896	58.7253
SBP	ieu-b-38	rs7198817	-0.1824	0.0313	16	5.99405e-09	A	C	TRUE	0.0101829	33.9389
SBP	ieu-b-38	rs7211535	0.1779	0.0304	17	4.61201e-09	G	A	TRUE	0.0102678	34.2248
SBP	ieu-b-38	rs7213273	-0.4	0.0315	17	6.24022e-37	A	G	TRUE	0.0465737	161.152
SBP	ieu-b-38	rs7236548	0.3431	0.0388	18	8.51138e-19	A	C	TRUE	0.0231401	78.1474
SBP	ieu-b-38	rs7255933	0.2306	0.0345	19	2.44118e-11	A	G	TRUE	0.0133535	44.6496
SBP	ieu-b-38	rs72683923	-0.9587	0.1101	14	3.08035e-18	C	T	TRUE	0.0224534	75.7753
SBP	ieu-b-38	rs72742507	-0.2053	0.0328	1	3.80303e-10	T	C	TRUE	0.011729	39.1532
SBP	ieu-b-38	rs7278003	0.1876	0.0304	21	6.62796e-10	C	T	TRUE	0.0114049	38.0588
SBP	ieu-b-38	rs72847885	-0.2413	0.0318	2	3.07893e-14	G	A	TRUE	0.0171437	57.5436
SBP	ieu-b-38	rs72931748	-0.3967	0.0529	11	6.4003e-14	G	A	TRUE	0.0167506	56.2018
SBP	ieu-b-38	rs73046792	-0.3554	0.0426	19	7.23436e-17	A	G	TRUE	0.0206494	69.5589
SBP	ieu-b-38	rs73049928	0.2382	0.0392	7	1.19699e-09	G	A	TRUE	0.011062	36.9019
SBP	ieu-b-38	rs7306710	0.2429	0.0303	12	1.02494e-15	C	T	TRUE	0.0190964	64.2254
SBP	ieu-b-38	rs73075659	-0.3962	0.0321	12	5.52077e-35	G	A	TRUE	0.0441143	152.249
SBP	ieu-b-38	rs73103937	-0.2051	0.0344	5	2.355e-09	C	T	TRUE	0.0106541	35.5264
SBP	ieu-b-38	rs7331680	0.4101	0.0423	13	3.35197e-22	T	G	TRUE	0.027686	93.9368
SBP	ieu-b-38	rs73727605	0.3616	0.0623	7	6.60404e-09	A	G	TRUE	0.0101024	33.668
SBP	ieu-b-38	rs73855810	0.2732	0.0434	4	3.04299e-10	A	G	TRUE	0.0118619	39.6021
SBP	ieu-b-38	rs7395791	-0.2162	0.0308	11	2.1928e-12	A	G	TRUE	0.0147072	49.2433
SBP	ieu-b-38	rs74048190	0.4404	0.0757	11	6.07393e-09	C	T	TRUE	0.0101491	33.8251
SBP	ieu-b-38	rs740746	0.4557	0.0342	10	1.42102e-40	A	G	TRUE	0.0510397	177.436
SBP	ieu-b-38	rs743395	0.2597	0.0317	3	2.54976e-16	T	C	TRUE	0.0199268	67.0752
SBP	ieu-b-38	rs7439567	0.2537	0.0309	4	2.30622e-16	T	C	TRUE	0.0200124	67.3691
SBP	ieu-b-38	rs7491248	0.2163	0.0362	13	2.37498e-09	A	G	TRUE	0.0106999	35.6806
SBP	ieu-b-38	rs75016974	-0.2513	0.0439	14	1.04701e-08	T	C	TRUE	0.00982925	32.7486
SBP	ieu-b-38	rs7514579	-0.2243	0.0361	1	5.45205e-10	C	A	TRUE	0.0115598	38.5817
SBP	ieu-b-38	rs75461554	-0.3016	0.0377	1	1.17788e-15	T	C	TRUE	0.0190193	63.9612
SBP	ieu-b-38	rs75672964	0.5885	0.0839	7	2.34801e-12	T	C	TRUE	0.0146858	49.1706
SBP	ieu-b-38	rs75961402	0.2659	0.0418	13	1.945e-10	A	G	TRUE	0.0121101	40.4409
SBP	ieu-b-38	rs7615099	-0.1891	0.0321	3	3.90301e-09	G	A	TRUE	0.0104036	34.6825
SBP	ieu-b-38	rs76452347	-0.2974	0.0397	9	7.12853e-14	T	C	TRUE	0.0167161	56.0838
SBP	ieu-b-38	rs76719272	-0.2738	0.0461	1	2.97002e-09	T	C	TRUE	0.0105731	35.2535
SBP	ieu-b-38	rs7683728	-0.3654	0.0304	4	2.43108e-33	T	C	TRUE	0.0419316	144.387
SBP	ieu-b-38	rs7703560	0.2246	0.0333	5	1.51217e-11	G	A	TRUE	0.0135938	45.464
SBP	ieu-b-38	rs7722243	-0.2048	0.0302	5	1.21004e-11	A	G	TRUE	0.0137402	45.9603
SBP	ieu-b-38	rs7725413	-0.1985	0.0359	5	3.07199e-08	T	C	TRUE	0.00917662	30.5541
SBP	ieu-b-38	rs77375686	0.3467	0.0485	8	8.37722e-13	G	A	TRUE	0.0152443	51.0694
SBP	ieu-b-38	rs7744902	-0.4088	0.0593	6	5.63767e-12	A	G	TRUE	0.0141925	47.4951
SBP	ieu-b-38	rs7763558	0.3363	0.0321	6	1.17004e-25	A	G	TRUE	0.0321805	109.693
SBP	ieu-b-38	rs7765526	-0.201	0.0307	6	5.88166e-11	G	A	TRUE	0.0128194	42.8403
SBP	ieu-b-38	rs778124	0.2965	0.0311	1	1.45011e-21	A	G	TRUE	0.026797	90.8375
SBP	ieu-b-38	rs77924615	-0.4081	0.039	16	1.12305e-25	A	G	TRUE	0.032106	109.431
SBP	ieu-b-38	rs7821832	-0.4222	0.0348	8	6.67421e-34	G	T	TRUE	0.0426861	147.101
SBP	ieu-b-38	rs7844887	0.2662	0.0363	8	2.40381e-13	A	G	TRUE	0.0160302	53.7452
SBP	ieu-b-38	rs78474310	0.4699	0.0734	13	1.51199e-10	G	A	TRUE	0.0122635	40.9596
SBP	ieu-b-38	rs78648104	0.4287	0.0541	6	2.36483e-15	C	T	TRUE	0.0186674	62.7551
SBP	ieu-b-38	rs786923	-0.3082	0.031	1	2.82488e-23	T	C	TRUE	0.0290726	98.7822
SBP	ieu-b-38	rs79069610	0.4005	0.0727	8	3.67799e-08	C	T	TRUE	0.00910995	30.33
SBP	ieu-b-38	rs7912283	-0.2144	0.0322	10	2.93833e-11	A	G	TRUE	0.0132525	44.3072
SBP	ieu-b-38	rs7926110	-0.2603	0.0321	11	5.71084e-16	G	T	TRUE	0.0195311	65.7166
SBP	ieu-b-38	rs79384779	0.3179	0.0428	20	1.07696e-13	T	C	TRUE	0.016438	55.1354
SBP	ieu-b-38	rs79539362	-0.4003	0.0504	3	2.08689e-15	C	T	TRUE	0.0187518	63.0445
SBP	ieu-b-38	rs7963801	0.2362	0.0311	12	2.87276e-14	C	T	TRUE	0.0171739	57.6469
SBP	ieu-b-38	rs79782817	0.5324	0.0499	6	1.42594e-26	T	G	TRUE	0.0333354	113.766
SBP	ieu-b-38	rs7980644	-0.2641	0.0404	12	6.29651e-11	G	A	TRUE	0.0127803	42.7082
SBP	ieu-b-38	rs79930761	-0.4688	0.0559	17	4.89892e-17	T	C	TRUE	0.0208617	70.2892
SBP	ieu-b-38	rs8003103	-0.1755	0.0319	14	3.59898e-08	A	G	TRUE	0.0090858	30.2489
SBP	ieu-b-38	rs8044992	-0.2138	0.0331	16	1.068e-10	C	T	TRUE	0.0124813	41.6962
SBP	ieu-b-38	rs8054587	-0.1665	0.0302	16	3.41099e-08	C	T	TRUE	0.00912406	30.3775
SBP	ieu-b-38	rs8113613	-0.2334	0.0398	19	4.58701e-09	T	C	TRUE	0.0103107	34.3694
SBP	ieu-b-38	rs8125763	0.1761	0.0301	20	4.84295e-09	A	C	TRUE	0.0102627	34.2076
SBP	ieu-b-38	rs8142376	0.1676	0.03	22	2.19498e-08	T	C	TRUE	0.00936641	31.1919
SBP	ieu-b-38	rs8180684	0.2134	0.0335	6	1.79999e-10	T	C	TRUE	0.0121436	40.5542
SBP	ieu-b-38	rs848445	0.2025	0.0339	7	2.28402e-09	C	T	TRUE	0.0106939	35.6605
SBP	ieu-b-38	rs869396	-0.2115	0.0305	4	4.12382e-12	A	C	TRUE	0.014358	48.0571
SBP	ieu-b-38	rs871004	0.2336	0.0317	11	1.64816e-13	A	G	TRUE	0.0161844	54.2705
SBP	ieu-b-38	rs8904	0.3061	0.0314	14	1.71317e-22	A	G	TRUE	0.0279831	94.9739
SBP	ieu-b-38	rs908951	-0.2261	0.0315	16	7.1351e-13	T	C	TRUE	0.0153677	51.4893
SBP	ieu-b-38	rs927315	0.1689	0.0303	9	2.43798e-08	T	C	TRUE	0.00932523	31.0535
SBP	ieu-b-38	rs9302885	-0.2242	0.0302	17	1.03395e-13	G	A	TRUE	0.0164218	55.08
SBP	ieu-b-38	rs9349379	-0.2664	0.0312	6	1.30707e-17	G	A	TRUE	0.0216086	72.8612
SBP	ieu-b-38	rs9361836	0.2196	0.0324	6	1.24796e-11	T	C	TRUE	0.0137255	45.9104
SBP	ieu-b-38	rs9368222	0.2281	0.0339	6	1.83696e-11	A	C	TRUE	0.0135297	45.2468
SBP	ieu-b-38	rs9401913	0.5202	0.0305	6	3.65595e-65	A	G	TRUE	0.0809873	290.722
SBP	ieu-b-38	rs9486916	0.2657	0.0385	6	5.41876e-12	T	C	TRUE	0.0142231	47.5991
SBP	ieu-b-38	rs9507885	-0.3208	0.0542	13	3.23303e-09	T	C	TRUE	0.0105012	35.0112
SBP	ieu-b-38	rs9508495	-0.3557	0.0353	13	6.34308e-24	T	C	TRUE	0.0298412	101.474
SBP	ieu-b-38	rs9526707	-0.2039	0.0323	13	2.76802e-10	A	G	TRUE	0.0119281	39.826
SBP	ieu-b-38	rs9549627	0.2846	0.05	13	1.24899e-08	A	G	TRUE	0.00971947	32.3792
SBP	ieu-b-38	rs9857362	-0.1727	0.0306	3	1.62301e-08	C	A	TRUE	0.00955709	31.8331
SBP	ieu-b-38	rs9869437	-0.2001	0.0318	3	3.223e-10	A	C	TRUE	0.0118527	39.571
SBP	ieu-b-38	rs9876694	0.4713	0.0651	3	4.64301e-13	T	C	TRUE	0.0156295	52.3805
SBP	ieu-b-38	rs9880098	0.3081	0.0308	3	1.59294e-23	A	G	TRUE	0.0294217	100.004
SBP	ieu-b-38	rs9886665	-0.2048	0.0343	9	2.47201e-09	C	T	TRUE	0.0106847	35.6294
SBP	ieu-b-38	rs9897429	0.2645	0.0319	17	1.18905e-16	A	G	TRUE	0.020402	68.7079
SBP	ieu-b-38	rs9918876	-0.2975	0.0498	8	2.28402e-09	A	C	TRUE	0.0106955	35.6658
DBP	ieu-b-39	rs10048404	-0.1096	0.0183	18	2.00498e-09	T	C	TRUE	0.0107493	35.8472
DBP	ieu-b-39	rs10054208	0.1187	0.0185	5	1.494e-10	T	C	TRUE	0.0123177	41.1429
DBP	ieu-b-39	rs10062049	0.2208	0.0255	5	4.49573e-18	T	C	TRUE	0.0222085	74.9298
DBP	ieu-b-39	rs1006545	0.3633	0.0275	10	7.96343e-40	T	G	TRUE	0.0502163	174.422
DBP	ieu-b-39	rs10069690	0.1615	0.021	5	1.41808e-14	T	C	TRUE	0.0176015	59.1076
DBP	ieu-b-39	rs10087280	-0.1381	0.0232	8	2.53799e-09	G	A	TRUE	0.0106201	35.4118
DBP	ieu-b-39	rs10164193	0.2196	0.0327	18	1.86896e-11	G	T	TRUE	0.0134782	45.0719
DBP	ieu-b-39	rs10279432	0.1178	0.018	7	5.73456e-11	A	C	TRUE	0.0128086	42.8038
DBP	ieu-b-39	rs1035673	-0.1625	0.0176	2	2.99502e-20	C	T	TRUE	0.0251746	85.1958
DBP	ieu-b-39	rs1039897	-0.1085	0.0183	2	3.264e-09	A	G	TRUE	0.0105369	35.1313
DBP	ieu-b-39	rs1044822	-0.1334	0.0243	2	4.13504e-08	T	C	TRUE	0.00904704	30.1187
DBP	ieu-b-39	rs10490923	0.1533	0.0262	10	5.021e-09	A	G	TRUE	0.0102649	34.2152
DBP	ieu-b-39	rs10491713	-0.1219	0.0217	9	2.04602e-08	T	G	TRUE	0.00946914	31.5373
DBP	ieu-b-39	rs1049212	0.1788	0.0175	16	1.29808e-24	G	A	TRUE	0.0306543	104.327
DBP	ieu-b-39	rs10493408	0.1584	0.0255	1	5.09202e-10	A	C	TRUE	0.0115541	38.5626
DBP	ieu-b-39	rs10500932	0.2784	0.0333	11	5.79162e-17	A	G	TRUE	0.020735	69.8533
DBP	ieu-b-39	rs10759697	0.1308	0.0173	9	3.93459e-14	A	G	TRUE	0.0170224	57.1295
DBP	ieu-b-39	rs10776752	0.4573	0.033	1	1.2471e-43	T	G	TRUE	0.0549758	191.916
DBP	ieu-b-39	rs10804330	-0.1331	0.0176	2	4.60151e-14	C	T	TRUE	0.0170304	57.1568
DBP	ieu-b-39	rs10832586	0.3083	0.0216	11	2.53279e-46	C	A	TRUE	0.0581281	203.599
DBP	ieu-b-39	rs10838702	0.2375	0.0178	11	1.26503e-40	T	G	TRUE	0.0511716	177.92
DBP	ieu-b-39	rs10873612	-0.1096	0.0179	15	9.50605e-10	T	C	TRUE	0.0112296	37.4673
DBP	ieu-b-39	rs10941043	0.1269	0.019	5	2.52406e-11	G	T	TRUE	0.0133334	44.5813
DBP	ieu-b-39	rs10980408	0.3745	0.0477	9	4.16677e-15	C	T	TRUE	0.018331	61.6033
DBP	ieu-b-39	rs11070245	0.1287	0.0174	15	1.57109e-13	G	T	TRUE	0.0163033	54.6758
DBP	ieu-b-39	rs11077961	-0.1073	0.0186	17	8.54909e-09	G	A	TRUE	0.00998094	33.2591
DBP	ieu-b-39	rs11108209	0.1901	0.03	12	2.39999e-10	C	T	TRUE	0.0120178	40.129
DBP	ieu-b-39	rs11130602	0.1467	0.0175	3	4.2658e-17	A	G	TRUE	0.0208444	70.2297
DBP	ieu-b-39	rs11141731	-0.1258	0.0207	9	1.30801e-09	T	C	TRUE	0.0110648	36.9111
DBP	ieu-b-39	rs1114347	0.1792	0.0173	6	3.31971e-25	G	A	TRUE	0.0314809	107.231
DBP	ieu-b-39	rs11145807	-0.155	0.0184	9	4.10393e-17	G	A	TRUE	0.0210448	70.9193
DBP	ieu-b-39	rs11153590	-0.1145	0.0178	6	1.12499e-10	A	G	TRUE	0.0123799	41.3531
DBP	ieu-b-39	rs11153730	-0.1551	0.0173	6	2.56803e-19	C	T	TRUE	0.0237705	80.3282
DBP	ieu-b-39	rs11187838	-0.2781	0.0174	10	2.55388e-57	A	G	TRUE	0.0718269	255.294
DBP	ieu-b-39	rs11191580	-0.5071	0.0316	10	6.63285e-58	C	T	TRUE	0.0723675	257.365
DBP	ieu-b-39	rs11231693	0.2223	0.0378	11	4.02096e-09	A	G	TRUE	0.0103687	34.5646
DBP	ieu-b-39	rs11245631	-0.1474	0.0223	11	3.99485e-11	T	C	TRUE	0.0130626	43.6639
DBP	ieu-b-39	rs11252324	-0.2339	0.0328	10	1.02896e-12	T	G	TRUE	0.0151715	50.8217
DBP	ieu-b-39	rs1133400	0.1318	0.0215	10	8.30405e-10	G	A	TRUE	0.0112562	37.557
DBP	ieu-b-39	rs114503346	-0.2678	0.0426	5	3.095e-10	T	C	TRUE	0.0118301	39.4947
DBP	ieu-b-39	rs115447786	0.2904	0.0455	6	1.74699e-10	T	C	TRUE	0.0121899	40.7106
DBP	ieu-b-39	rs11556924	-0.181	0.0181	7	1.83105e-23	T	C	TRUE	0.0294031	99.9394
DBP	ieu-b-39	rs11578696	-0.1459	0.0258	1	1.64999e-08	G	A	TRUE	0.00959486	31.9601
DBP	ieu-b-39	rs11592107	0.1203	0.0187	10	1.23401e-10	A	G	TRUE	0.012382	41.3604
DBP	ieu-b-39	rs116063464	0.2017	0.0369	12	4.67897e-08	A	G	TRUE	0.00897016	29.8604
DBP	ieu-b-39	rs11636952	-0.3997	0.0189	15	5.20955e-99	C	T	TRUE	0.119321	446.973
DBP	ieu-b-39	rs11661473	0.2007	0.0196	18	1.54383e-24	A	G	TRUE	0.0307862	104.79
DBP	ieu-b-39	rs11692619	-0.1281	0.0184	2	3.31436e-12	T	C	TRUE	0.0144706	48.4395
DBP	ieu-b-39	rs11721984	-0.1409	0.0177	4	1.88582e-15	T	C	TRUE	0.0188353	63.3304
DBP	ieu-b-39	rs11778153	-0.1192	0.0182	8	5.84252e-11	C	T	TRUE	0.0128279	42.8693
DBP	ieu-b-39	rs1178979	-0.1504	0.0221	7	9.95864e-12	C	T	TRUE	0.0138361	46.2858
DBP	ieu-b-39	rs11859505	0.1037	0.0181	16	9.75596e-09	G	A	TRUE	0.00984595	32.8048
DBP	ieu-b-39	rs11923343	0.1138	0.0181	3	3.10099e-10	G	A	TRUE	0.0118335	39.5061
DBP	ieu-b-39	rs11945489	-0.1392	0.0192	4	3.99301e-13	T	C	TRUE	0.0156736	52.5307
DBP	ieu-b-39	rs11960210	-0.2474	0.018	5	3.36279e-43	C	T	TRUE	0.0541303	188.795
DBP	ieu-b-39	rs11961593	-0.3158	0.0349	6	1.49314e-19	T	C	TRUE	0.024204	81.8296
DBP	ieu-b-39	rs12088448	0.1544	0.0182	1	2.53221e-17	C	A	TRUE	0.0213373	71.9264
DBP	ieu-b-39	rs12149254	-0.1324	0.0232	16	1.14201e-08	A	G	TRUE	0.00976991	32.5489
DBP	ieu-b-39	rs12152463	0.1006	0.0174	3	8.01493e-09	T	C	TRUE	0.0100248	33.4068
DBP	ieu-b-39	rs1215469	0.1383	0.0211	13	5.23359e-11	C	A	TRUE	0.0128475	42.9355
DBP	ieu-b-39	rs12247028	-0.1396	0.0188	10	1.18413e-13	A	G	TRUE	0.0164292	55.1051
DBP	ieu-b-39	rs12337056	0.1364	0.0228	9	2.175e-09	T	C	TRUE	0.0107258	35.7681
DBP	ieu-b-39	rs12405515	-0.1698	0.0174	1	1.91602e-22	T	G	TRUE	0.0280401	95.173
DBP	ieu-b-39	rs1243876	-0.1063	0.019	9	2.142e-08	T	C	TRUE	0.00939323	31.2821
DBP	ieu-b-39	rs12503341	-0.2993	0.0462	4	9.42975e-11	A	G	TRUE	0.0125544	41.9437
DBP	ieu-b-39	rs12509595	0.4972	0.0192	4	1.58125e-148	C	T	TRUE	0.168848	670.188
DBP	ieu-b-39	rs12515541	0.1156	0.0177	5	6.22874e-11	T	G	TRUE	0.012757	42.6291
DBP	ieu-b-39	rs12574332	0.2072	0.0266	11	6.14045e-15	T	C	TRUE	0.0180493	60.6391
DBP	ieu-b-39	rs12596630	0.2606	0.0314	16	1.02991e-16	T	C	TRUE	0.0204397	68.8377
DBP	ieu-b-39	rs12609484	-0.1398	0.0188	19	1.16413e-13	T	G	TRUE	0.0164755	55.2631
DBP	ieu-b-39	rs1263671	0.1394	0.0238	2	4.69105e-09	C	T	TRUE	0.0102857	34.2853
DBP	ieu-b-39	rs12656497	0.3063	0.0176	5	1.47401e-67	C	T	TRUE	0.0840424	302.695
DBP	ieu-b-39	rs1265842	-0.1113	0.0174	10	1.70298e-10	C	T	TRUE	0.0122432	40.8911
DBP	ieu-b-39	rs12693302	-0.2378	0.0181	2	2.15477e-39	A	G	TRUE	0.0496919	172.506
DBP	ieu-b-39	rs12728150	0.2045	0.0318	1	1.28e-10	G	A	TRUE	0.0123731	41.3304
DBP	ieu-b-39	rs1275985	-0.2943	0.0177	2	2.76822e-62	T	C	TRUE	0.0772786	276.294
DBP	ieu-b-39	rs12790943	-0.1002	0.0175	11	1.13501e-08	T	C	TRUE	0.00983381	32.7639
DBP	ieu-b-39	rs12866098	0.1033	0.0186	13	2.72703e-08	A	G	TRUE	0.00925742	30.8256
DBP	ieu-b-39	rs12906962	0.2378	0.0188	15	8.72569e-37	C	T	TRUE	0.0462282	159.899
DBP	ieu-b-39	rs12919839	-0.1098	0.0192	16	1.044e-08	T	C	TRUE	0.00981014	32.6843
DBP	ieu-b-39	rs12929303	0.1572	0.0174	16	1.57507e-19	A	G	TRUE	0.0241298	81.5724
DBP	ieu-b-39	rs12938803	0.1598	0.0224	17	8.7579e-13	C	A	TRUE	0.0151833	50.8621
DBP	ieu-b-39	rs12938803	0.1598	0.0224	17	8.7579e-13	C	A	TRUE	0.0151833	50.8621
DBP	ieu-b-39	rs12990959	0.1271	0.0187	2	1.10688e-11	C	T	TRUE	0.0138015	46.1684
DBP	ieu-b-39	rs13107325	-0.6747	0.0339	4	3.72135e-88	T	C	TRUE	0.107142	395.876
DBP	ieu-b-39	rs13118687	-0.1496	0.0175	4	1.36616e-17	A	G	TRUE	0.0216587	73.0338
DBP	ieu-b-39	rs13124515	0.1052	0.0187	4	1.98399e-08	C	T	TRUE	0.0094964	31.629
DBP	ieu-b-39	rs13139571	-0.2408	0.0203	4	2.29192e-32	A	C	TRUE	0.0408834	140.623
DBP	ieu-b-39	rs13152154	-0.1186	0.0195	4	1.226e-09	T	C	TRUE	0.0110819	36.9689
DBP	ieu-b-39	rs13215166	0.3094	0.0174	6	1.79102e-70	G	A	TRUE	0.0874121	315.994
DBP	ieu-b-39	rs1322639	-0.1584	0.0209	6	3.87258e-14	A	G	TRUE	0.0171033	57.4056
DBP	ieu-b-39	rs13237249	0.1366	0.0177	7	1.02494e-14	T	C	TRUE	0.0177232	59.5239
DBP	ieu-b-39	rs1327235	0.3018	0.0173	20	4.76431e-68	G	A	TRUE	0.0844114	304.147
DBP	ieu-b-39	rs13355146	0.1224	0.0178	5	6.39146e-12	T	C	TRUE	0.0141221	47.2563
DBP	ieu-b-39	rs13358657	0.224	0.0255	5	1.6959e-18	G	A	TRUE	0.022842	77.1174
DBP	ieu-b-39	rs135023	0.1036	0.0175	22	3.52899e-09	G	A	TRUE	0.0105054	35.0252
DBP	ieu-b-39	rs138420351	0.5568	0.0854	17	7.1105e-11	T	C	TRUE	0.0127139	42.4834
DBP	ieu-b-39	rs1390754	0.1258	0.0177	19	1.18905e-12	T	C	TRUE	0.0150721	50.4837
DBP	ieu-b-39	rs142449193	-0.2573	0.0426	8	1.50598e-09	T	C	TRUE	0.0109305	36.4584
DBP	ieu-b-39	rs1425486	-0.1331	0.0187	4	1.10688e-12	T	C	TRUE	0.0151152	50.6302
DBP	ieu-b-39	rs1433121	-0.1352	0.0188	19	6.90717e-13	T	C	TRUE	0.0154256	51.6862
DBP	ieu-b-39	rs1436138	-0.1991	0.0182	17	7.32656e-28	G	A	TRUE	0.0349855	119.601
DBP	ieu-b-39	rs1446468	0.253	0.0174	2	1.20698e-47	C	T	TRUE	0.0601917	211.29
DBP	ieu-b-39	rs145422110	0.5356	0.0745	11	6.40914e-13	T	C	TRUE	0.0154161	51.6542
DBP	ieu-b-39	rs1467049	-0.1244	0.0219	5	1.34999e-08	G	T	TRUE	0.00968016	32.247
DBP	ieu-b-39	rs1468816	-0.1242	0.0212	2	4.649e-09	C	A	TRUE	0.0102904	34.3011
DBP	ieu-b-39	rs148401029	-0.3122	0.0486	8	1.32099e-10	A	C	TRUE	0.0123467	41.2411
DBP	ieu-b-39	rs1502358	-0.1127	0.0185	1	1.13e-09	A	G	TRUE	0.0111174	37.0887
DBP	ieu-b-39	rs150816167	0.2873	0.0446	1	1.17001e-10	C	T	TRUE	0.0124145	41.4704
DBP	ieu-b-39	rs1527797	-0.1409	0.0197	3	8.67961e-13	T	C	TRUE	0.0152604	51.1242
DBP	ieu-b-39	rs1534338	-0.1144	0.0178	7	1.236e-10	A	G	TRUE	0.0123585	41.2809
DBP	ieu-b-39	rs1582931	0.2161	0.0175	5	4.50505e-35	A	G	TRUE	0.0441546	152.395
DBP	ieu-b-39	rs1623474	0.2234	0.0184	10	6.23735e-34	T	C	TRUE	0.0427476	147.322
DBP	ieu-b-39	rs1669907	-0.1158	0.0191	12	1.356e-09	G	T	TRUE	0.0110127	36.7356
DBP	ieu-b-39	rs16853198	-0.3386	0.0327	3	4.43711e-25	G	A	TRUE	0.0314594	107.156
DBP	ieu-b-39	rs1687295	-0.2061	0.0194	3	2.99226e-26	C	T	TRUE	0.0330603	112.795
DBP	ieu-b-39	rs16875357	0.1205	0.0203	6	2.69501e-09	G	T	TRUE	0.0105615	35.2143
DBP	ieu-b-39	rs1693560	-0.1525	0.0175	8	3.41036e-18	G	A	TRUE	0.0224875	75.8928
DBP	ieu-b-39	rs17321041	0.2313	0.0363	8	1.78098e-10	T	C	TRUE	0.0121502	40.5765
DBP	ieu-b-39	rs1732664	0.1083	0.0194	12	2.58101e-08	C	T	TRUE	0.00935249	31.1451
DBP	ieu-b-39	rs173396	0.2146	0.0175	11	1.38007e-34	A	G	TRUE	0.0435703	150.287
DBP	ieu-b-39	rs17396055	-0.115	0.0184	1	4.134e-10	A	G	TRUE	0.0116951	39.0388
DBP	ieu-b-39	rs17432462	0.1036	0.0179	7	7.30903e-09	C	T	TRUE	0.0100458	33.4773
DBP	ieu-b-39	rs17454517	-0.1216	0.0174	7	2.65216e-12	G	A	TRUE	0.0145796	48.8096
DBP	ieu-b-39	rs17677603	0.2	0.0178	5	3.90032e-29	G	A	TRUE	0.0368362	126.17
DBP	ieu-b-39	rs17807723	-0.1757	0.0257	15	7.44046e-12	A	G	TRUE	0.0139613	46.7105
DBP	ieu-b-39	rs17832905	0.1923	0.0346	8	2.80498e-08	A	C	TRUE	0.00927077	30.8705
DBP	ieu-b-39	rs17880989	0.4014	0.0591	14	1.11404e-11	A	G	TRUE	0.0137818	46.1017
DBP	ieu-b-39	rs1790123	0.1991	0.0218	12	6.87068e-20	T	C	TRUE	0.024646	83.3617
DBP	ieu-b-39	rs1819663	-0.1147	0.0174	1	4.62488e-11	G	A	TRUE	0.0129928	43.4275
DBP	ieu-b-39	rs1867624	0.1412	0.0178	17	2.08305e-15	T	C	TRUE	0.0187061	62.8878
DBP	ieu-b-39	rs1871190	0.1078	0.0186	5	6.62995e-09	T	G	TRUE	0.0100732	33.5698
DBP	ieu-b-39	rs1876490	0.1364	0.0192	2	1.15691e-12	A	G	TRUE	0.0150588	50.4386
DBP	ieu-b-39	rs1882961	0.1272	0.0188	21	1.39798e-11	T	C	TRUE	0.0136783	45.7504
DBP	ieu-b-39	rs1889785	0.1255	0.0174	1	5.61306e-13	A	G	TRUE	0.015515	51.9907
DBP	ieu-b-39	rs1903752	-0.0987	0.0178	18	3.19801e-08	T	C	TRUE	0.00922831	30.7278
DBP	ieu-b-39	rs1906672	0.1402	0.0205	8	8.47423e-12	A	G	TRUE	0.0139712	46.7439
DBP	ieu-b-39	rs194742	-0.1281	0.0232	14	3.173e-08	C	T	TRUE	0.00915133	30.4691
DBP	ieu-b-39	rs1948151	-0.1355	0.0193	12	2.11885e-12	A	G	TRUE	0.0147123	49.2607
DBP	ieu-b-39	rs1950500	-0.1396	0.019	14	2.20293e-13	C	T	TRUE	0.0160906	53.9511
DBP	ieu-b-39	rs1984195	0.1736	0.0173	6	1.42692e-23	A	G	TRUE	0.0296014	100.634
DBP	ieu-b-39	rs1999996	0.1124	0.0176	1	1.67302e-10	G	A	TRUE	0.0122047	40.7609
DBP	ieu-b-39	rs1999996	0.1124	0.0176	1	1.67302e-10	G	A	TRUE	0.0122047	40.7609
DBP	ieu-b-39	rs2070527	0.1473	0.0202	21	3.08319e-13	C	A	TRUE	0.0158532	53.1422
DBP	ieu-b-39	rs2133386	-0.1322	0.0176	9	5.21435e-14	A	C	TRUE	0.0168047	56.3864
DBP	ieu-b-39	rs2146315	-0.1197	0.0205	1	5.02597e-09	T	C	TRUE	0.0102229	34.0735
DBP	ieu-b-39	rs2191046	-0.1184	0.0197	7	1.77501e-09	G	T	TRUE	0.0108243	36.1
DBP	ieu-b-39	rs2236295	-0.207	0.0177	10	1.41906e-31	T	G	TRUE	0.0397848	136.688
DBP	ieu-b-39	rs2239268	0.1097	0.019	14	7.39793e-09	A	G	TRUE	0.00999762	33.3152
DBP	ieu-b-39	rs2239917	-0.1731	0.0176	17	9.68501e-23	C	T	TRUE	0.0284695	96.6731
DBP	ieu-b-39	rs2256187	-0.1446	0.0239	11	1.38599e-09	A	G	TRUE	0.0109675	36.5829
DBP	ieu-b-39	rs2271139	-0.1247	0.0192	12	8.22621e-11	A	C	TRUE	0.0126174	42.1568
DBP	ieu-b-39	rs2273654	-0.1165	0.0175	10	2.75423e-11	C	T	TRUE	0.0132476	44.2907
DBP	ieu-b-39	rs227426	0.1119	0.0175	14	1.74502e-10	T	G	TRUE	0.0122347	40.8621
DBP	ieu-b-39	rs2291516	0.2422	0.0292	19	9.88098e-17	A	G	TRUE	0.0204164	68.7574
DBP	ieu-b-39	rs2305654	0.1707	0.0186	15	3.99025e-20	A	C	TRUE	0.0248802	84.174
DBP	ieu-b-39	rs2305654	0.1707	0.0186	15	3.99025e-20	A	C	TRUE	0.0248802	84.174
DBP	ieu-b-39	rs2307111	0.1742	0.0178	5	1.6151e-22	C	T	TRUE	0.0281961	95.7179
DBP	ieu-b-39	rs234616	-0.1152	0.0188	20	8.79407e-10	A	G	TRUE	0.0112469	37.5255
DBP	ieu-b-39	rs2384061	-0.1741	0.0175	2	2.2532e-23	A	G	TRUE	0.0291102	98.9141
DBP	ieu-b-39	rs2397060	0.161	0.0251	6	1.461e-10	C	T	TRUE	0.0123106	41.1189
DBP	ieu-b-39	rs2421200	-0.1097	0.0173	2	2.58702e-10	T	G	TRUE	0.0120342	40.1844
DBP	ieu-b-39	rs2444769	0.158	0.0219	2	4.84619e-13	A	C	TRUE	0.0155234	52.0191
DBP	ieu-b-39	rs2469141	-0.1351	0.0238	15	1.39101e-08	C	T	TRUE	0.00966702	32.2028
DBP	ieu-b-39	rs2484294	0.3165	0.0196	10	1.17112e-58	A	G	TRUE	0.0732101	260.599
DBP	ieu-b-39	rs2487926	-0.0972	0.0176	10	3.31299e-08	G	A	TRUE	0.00915519	30.482
DBP	ieu-b-39	rs2493136	0.2345	0.0176	1	1.92486e-40	T	C	TRUE	0.0510347	177.418
DBP	ieu-b-39	rs2493296	0.2496	0.0254	1	7.45075e-23	T	C	TRUE	0.028422	96.5069
DBP	ieu-b-39	rs2515424	0.1278	0.0174	8	2.18223e-13	T	C	TRUE	0.0160797	53.9138
DBP	ieu-b-39	rs2548459	0.132	0.0176	19	5.94566e-14	C	T	TRUE	0.0167548	56.2159
DBP	ieu-b-39	rs2569882	-0.1199	0.0182	6	4.27957e-11	C	T	TRUE	0.0129771	43.3743
DBP	ieu-b-39	rs2586970	0.1493	0.0175	2	1.56315e-17	G	A	TRUE	0.0215738	72.7412
DBP	ieu-b-39	rs2589218	0.1207	0.0196	15	6.89604e-10	C	T	TRUE	0.0113578	37.9
DBP	ieu-b-39	rs2598	-0.1387	0.0175	20	1.93508e-15	G	A	TRUE	0.0186743	62.7789
DBP	ieu-b-39	rs2627313	0.151	0.0175	15	5.85464e-18	T	C	TRUE	0.022057	74.4071
DBP	ieu-b-39	rs2643826	0.1857	0.0175	3	2.8327e-26	T	C	TRUE	0.0329864	112.534
DBP	ieu-b-39	rs2681485	0.2945	0.0176	12	1.31311e-62	A	G	TRUE	0.0781883	279.822
DBP	ieu-b-39	rs2744133	-0.1435	0.0193	6	1.17004e-13	G	A	TRUE	0.0164714	55.2492
DBP	ieu-b-39	rs28377357	-0.1243	0.019	2	6.02698e-11	A	G	TRUE	0.0127996	42.7732
DBP	ieu-b-39	rs28429256	0.1636	0.0188	15	2.8327e-18	A	G	TRUE	0.0224262	75.6811
DBP	ieu-b-39	rs28544928	-0.1543	0.0199	16	9.13061e-15	G	T	TRUE	0.0178872	60.0845
DBP	ieu-b-39	rs28661492	-0.1359	0.0222	17	9.56093e-10	T	C	TRUE	0.011225	37.4515
DBP	ieu-b-39	rs28675079	-0.1444	0.0222	3	8.34257e-11	A	G	TRUE	0.0126547	42.2829
DBP	ieu-b-39	rs2906152	-0.1873	0.0181	7	5.54753e-25	A	G	TRUE	0.0314202	107.018
DBP	ieu-b-39	rs2921604	0.096	0.0176	5	4.45605e-08	C	T	TRUE	0.00893254	29.734
DBP	ieu-b-39	rs2925345	-0.189	0.0174	15	1.59514e-27	C	T	TRUE	0.0345087	117.913
DBP	ieu-b-39	rs2957468	-0.1377	0.0185	8	8.43141e-14	G	A	TRUE	0.0165063	55.3683
DBP	ieu-b-39	rs3006583	0.1303	0.0222	10	4.65704e-09	C	T	TRUE	0.0103283	34.4286
DBP	ieu-b-39	rs310597	0.1152	0.0181	7	2.17901e-10	G	A	TRUE	0.0121229	40.4841
DBP	ieu-b-39	rs311564	-0.133	0.0183	2	4.23448e-13	A	G	TRUE	0.0157493	52.7883
DBP	ieu-b-39	rs3117736	0.2374	0.0196	5	9.7051e-34	T	C	TRUE	0.0425519	146.618
DBP	ieu-b-39	rs318712	0.2389	0.0334	19	9.16643e-13	C	T	TRUE	0.0152621	51.13
DBP	ieu-b-39	rs335170	-0.113	0.0177	5	1.60702e-10	C	A	TRUE	0.0121965	40.7331
DBP	ieu-b-39	rs34130368	-0.2027	0.0284	10	8.77203e-13	T	G	TRUE	0.0151976	50.9105
DBP	ieu-b-39	rs342977	-0.1577	0.0205	7	1.67417e-14	A	G	TRUE	0.0176114	59.1415
DBP	ieu-b-39	rs34487963	-0.5734	0.0712	21	8.179e-16	A	C	TRUE	0.019269	64.8175
DBP	ieu-b-39	rs34517439	-0.2514	0.0279	1	2.02395e-19	A	C	TRUE	0.0240062	81.1445
DBP	ieu-b-39	rs34587839	-0.1669	0.0244	20	8.22243e-12	A	G	TRUE	0.0139757	46.7595
DBP	ieu-b-39	rs34645159	-0.133	0.0174	1	2.07205e-14	A	G	TRUE	0.0173916	58.3904
DBP	ieu-b-39	rs347585	0.1506	0.0189	3	1.56711e-15	T	C	TRUE	0.0188715	63.4546
DBP	ieu-b-39	rs35091929	-0.1828	0.0177	8	6.461e-25	C	T	TRUE	0.0313004	106.596
DBP	ieu-b-39	rs35213536	0.2044	0.0205	20	2.54214e-23	T	G	TRUE	0.0292363	99.3553
DBP	ieu-b-39	rs35261542	0.1196	0.0195	6	9.28795e-10	A	C	TRUE	0.0112675	37.595
DBP	ieu-b-39	rs35413927	0.1274	0.0189	14	1.76807e-11	G	A	TRUE	0.0135779	45.4101
DBP	ieu-b-39	rs35506078	0.1348	0.0183	10	1.53603e-13	C	T	TRUE	0.0161715	54.2269
DBP	ieu-b-39	rs36169093	0.1231	0.0179	13	5.56288e-12	A	G	TRUE	0.0141249	47.2658
DBP	ieu-b-39	rs3735533	0.487	0.0331	7	6.32266e-49	C	T	TRUE	0.061542	216.341
DBP	ieu-b-39	rs3743111	0.1517	0.0178	15	1.61808e-17	A	G	TRUE	0.0215295	72.5885
DBP	ieu-b-39	rs3743369	0.104	0.0179	15	6.81899e-09	A	G	TRUE	0.0101227	33.7363
DBP	ieu-b-39	rs3761077	0.1726	0.0283	19	1.044e-09	T	G	TRUE	0.0111429	37.1745
DBP	ieu-b-39	rs3772219	-0.1754	0.0185	3	2.93833e-21	C	A	TRUE	0.0265095	89.8364
DBP	ieu-b-39	rs3774702	0.147	0.0228	3	1.17501e-10	A	G	TRUE	0.0124361	41.5434
DBP	ieu-b-39	rs3776299	0.1266	0.0175	5	5.06407e-13	A	G	TRUE	0.0156068	52.3032
DBP	ieu-b-39	rs3785837	0.1453	0.0213	17	9.56753e-12	A	G	TRUE	0.013901	46.506
DBP	ieu-b-39	rs3798293	0.1328	0.021	6	2.69501e-10	G	A	TRUE	0.0119697	39.9663
DBP	ieu-b-39	rs3802230	-0.1605	0.0174	8	2.75169e-20	A	C	TRUE	0.0251278	85.0332
DBP	ieu-b-39	rs3807101	-0.1743	0.0265	7	4.56983e-11	T	C	TRUE	0.0129361	43.2354
DBP	ieu-b-39	rs3861113	0.2126	0.0322	13	3.94912e-11	A	C	TRUE	0.0130338	43.5664
DBP	ieu-b-39	rs3864004	0.1004	0.0173	3	6.27798e-09	A	G	TRUE	0.0101	33.6598
DBP	ieu-b-39	rs3916033	-0.1233	0.0185	17	2.4149e-11	T	C	TRUE	0.013278	44.3935
DBP	ieu-b-39	rs3918226	0.6117	0.0329	7	5.3064e-77	T	C	TRUE	0.0947952	345.479
DBP	ieu-b-39	rs3943093	0.2477	0.0184	1	3.94457e-41	T	C	TRUE	0.0520427	181.114
DBP	ieu-b-39	rs4074812	-0.1336	0.0175	8	2.07014e-14	A	G	TRUE	0.0173496	58.247
DBP	ieu-b-39	rs4077158	0.1832	0.0173	3	3.08887e-26	C	T	TRUE	0.0328552	112.072
DBP	ieu-b-39	rs4141663	-0.1496	0.0175	3	1.40702e-17	T	C	TRUE	0.0216587	73.0338
DBP	ieu-b-39	rs4245930	-0.1219	0.018	4	1.1371e-11	A	G	TRUE	0.0137033	45.8352
DBP	ieu-b-39	rs4284362	-0.1586	0.0194	10	3.24116e-16	A	C	TRUE	0.019845	66.7943
DBP	ieu-b-39	rs4362428	-0.1127	0.0176	17	1.45201e-10	A	C	TRUE	0.0122692	40.9788
DBP	ieu-b-39	rs440454	0.2602	0.0192	6	7.52315e-42	G	A	TRUE	0.052705	183.548
DBP	ieu-b-39	rs4424827	-0.0981	0.0175	14	2.11101e-08	T	C	TRUE	0.00942978	31.405
DBP	ieu-b-39	rs4507125	0.1244	0.0211	2	3.60296e-09	C	A	TRUE	0.0104203	34.7386
DBP	ieu-b-39	rs45474499	0.3562	0.0415	16	8.49963e-18	T	C	TRUE	0.0218303	73.6255
DBP	ieu-b-39	rs4556017	-0.1601	0.0247	7	9.66496e-11	T	C	TRUE	0.0125676	41.988
DBP	ieu-b-39	rs4615669	0.114	0.0174	9	6.09537e-11	G	A	TRUE	0.0128367	42.8991
DBP	ieu-b-39	rs4645335	-0.1142	0.0185	5	7.03607e-10	G	A	TRUE	0.0114119	38.0825
DBP	ieu-b-39	rs4675682	0.1409	0.0173	2	4.48849e-16	C	T	TRUE	0.019699	66.2928
DBP	ieu-b-39	rs4704514	0.1087	0.0193	5	1.71301e-08	T	C	TRUE	0.009518	31.7016
DBP	ieu-b-39	rs4739832	-0.1323	0.0176	8	5.81166e-14	C	A	TRUE	0.0168297	56.4717
DBP	ieu-b-39	rs4743021	0.108	0.0194	9	2.41301e-08	C	T	TRUE	0.00930123	30.9728
DBP	ieu-b-39	rs4756779	0.1456	0.0227	11	1.477e-10	G	A	TRUE	0.0123097	41.1157
DBP	ieu-b-39	rs4814837	-0.1003	0.0184	20	4.617e-08	T	C	TRUE	0.00892131	29.6963
DBP	ieu-b-39	rs4873492	0.1401	0.0231	8	1.28201e-09	T	C	TRUE	0.0110203	36.7612
DBP	ieu-b-39	rs488834	-0.1931	0.0208	1	1.94089e-20	T	C	TRUE	0.0254448	86.134
DBP	ieu-b-39	rs4890499	0.1131	0.0199	18	1.32801e-08	A	G	TRUE	0.00969046	32.2817
DBP	ieu-b-39	rs4891258	0.1159	0.0187	18	5.71702e-10	G	A	TRUE	0.0115031	38.3902
DBP	ieu-b-39	rs4903064	-0.1543	0.0206	14	7.84332e-14	C	T	TRUE	0.0167122	56.0705
DBP	ieu-b-39	rs4926901	0.0984	0.018	1	4.81903e-08	A	G	TRUE	0.00897192	29.8663
DBP	ieu-b-39	rs4926923	-0.1918	0.0308	1	4.74898e-10	C	T	TRUE	0.0116112	38.7554
DBP	ieu-b-39	rs4932373	0.3664	0.0189	15	7.70903e-84	C	A	TRUE	0.102215	375.599
DBP	ieu-b-39	rs4936099	0.1745	0.0178	11	1.16305e-22	A	C	TRUE	0.0282906	96.0479
DBP	ieu-b-39	rs4952668	-0.192	0.018	2	1.12902e-26	A	G	TRUE	0.0333192	113.709
DBP	ieu-b-39	rs4954192	-0.1225	0.0179	2	8.14517e-12	T	C	TRUE	0.0139895	46.8061
DBP	ieu-b-39	rs5012479	-0.0956	0.0174	6	3.65704e-08	G	T	TRUE	0.00906188	30.1685
DBP	ieu-b-39	rs504217	0.2745	0.0335	11	2.50611e-16	T	C	TRUE	0.0199345	67.1014
DBP	ieu-b-39	rs504691	-0.1177	0.0177	6	3.13834e-11	A	C	TRUE	0.0132185	44.192
DBP	ieu-b-39	rs509067	0.1436	0.0175	6	2.64789e-16	C	T	TRUE	0.0199902	67.293
DBP	ieu-b-39	rs520592	0.1727	0.0248	12	3.51399e-12	G	T	TRUE	0.0144778	48.4639
DBP	ieu-b-39	rs544012	-0.1143	0.0201	13	1.37499e-08	G	T	TRUE	0.0097011	32.3175
DBP	ieu-b-39	rs55684003	-0.122	0.0189	13	1.014e-10	G	A	TRUE	0.0124653	41.6421
DBP	ieu-b-39	rs55770741	-0.1281	0.0175	5	2.20191e-13	T	C	TRUE	0.0159729	53.5499
DBP	ieu-b-39	rs55857306	-0.5224	0.0235	1	5.04661e-109	A	G	TRUE	0.130209	493.864
DBP	ieu-b-39	rs55868524	0.1443	0.0178	17	5.54243e-16	A	G	TRUE	0.0195203	65.6794
DBP	ieu-b-39	rs55944332	0.2365	0.0204	2	3.26964e-31	G	A	TRUE	0.0391223	134.319
DBP	ieu-b-39	rs55993676	-0.2097	0.0191	5	3.81856e-28	T	G	TRUE	0.0352297	120.467
DBP	ieu-b-39	rs56256111	0.1926	0.0263	13	2.59896e-13	A	G	TRUE	0.0159866	53.5967
DBP	ieu-b-39	rs56809883	0.1102	0.0199	2	3.03298e-08	T	G	TRUE	0.0092044	30.6474
DBP	ieu-b-39	rs57708073	-0.1907	0.0214	15	4.72607e-19	G	A	TRUE	0.0234912	79.3616
DBP	ieu-b-39	rs58693787	-0.1584	0.0202	18	3.81593e-15	G	A	TRUE	0.0182872	61.4532
DBP	ieu-b-39	rs5992929	0.1684	0.0193	22	3.07114e-18	T	C	TRUE	0.0225435	76.0863
DBP	ieu-b-39	rs602521	0.1351	0.0195	1	3.97192e-12	A	G	TRUE	0.0143326	47.9709
DBP	ieu-b-39	rs6031431	0.1153	0.0175	20	4.94083e-11	G	A	TRUE	0.0129797	43.383
DBP	ieu-b-39	rs604723	0.3848	0.0194	11	2.32381e-87	C	T	TRUE	0.106493	393.191
DBP	ieu-b-39	rs6058261	-0.1201	0.0195	20	6.82999e-10	A	C	TRUE	0.0113608	37.91
DBP	ieu-b-39	rs6062477	0.1191	0.0177	20	1.80717e-11	T	C	TRUE	0.0135305	45.2495
DBP	ieu-b-39	rs6078393	-0.1205	0.0176	20	7.65773e-12	G	T	TRUE	0.0140017	46.8474
DBP	ieu-b-39	rs6108168	-0.1901	0.0199	20	1.10306e-21	A	C	TRUE	0.0269011	91.2
DBP	ieu-b-39	rs61789369	0.3039	0.0436	4	3.06478e-12	G	A	TRUE	0.0145043	48.554
DBP	ieu-b-39	rs61917655	0.2246	0.0297	12	3.71621e-14	T	C	TRUE	0.0170295	57.1536
DBP	ieu-b-39	rs61948065	0.1737	0.027	13	1.16501e-10	C	A	TRUE	0.0123827	41.3627
DBP	ieu-b-39	rs62030049	-0.1336	0.0209	16	1.54899e-10	G	A	TRUE	0.0122273	40.8373
DBP	ieu-b-39	rs62155750	0.2177	0.0196	2	8.26609e-29	G	A	TRUE	0.0360267	123.294
DBP	ieu-b-39	rs62158170	-0.1645	0.0211	2	6.63285e-15	G	A	TRUE	0.01808	60.744
DBP	ieu-b-39	rs62234672	0.1248	0.0229	3	4.923e-08	A	C	TRUE	0.00891708	29.6821
DBP	ieu-b-39	rs62301873	0.1734	0.0284	4	1.06299e-09	G	A	TRUE	0.0111671	37.2562
DBP	ieu-b-39	rs62378003	-0.1714	0.028	5	8.90389e-10	T	C	TRUE	0.0112243	37.4492
DBP	ieu-b-39	rs62413546	-0.1877	0.032	6	4.583e-09	T	C	TRUE	0.0103153	34.3847
DBP	ieu-b-39	rs62434124	-0.4853	0.0338	6	7.8343e-47	T	C	TRUE	0.0587804	206.027
DBP	ieu-b-39	rs62503324	0.2033	0.0204	8	2.11009e-23	T	C	TRUE	0.0292076	99.2547
DBP	ieu-b-39	rs6271	-0.4313	0.0352	9	1.71791e-34	T	C	TRUE	0.0435023	150.041
DBP	ieu-b-39	rs636202	-0.1023	0.0174	6	4.39896e-09	C	T	TRUE	0.0103629	34.5453
DBP	ieu-b-39	rs6464165	0.217	0.0195	7	7.34007e-29	C	T	TRUE	0.0361585	123.762
DBP	ieu-b-39	rs6487076	-0.174	0.0209	12	8.6856e-17	G	A	TRUE	0.0205653	69.2696
DBP	ieu-b-39	rs6546810	0.12	0.0181	2	3.16228e-11	C	T	TRUE	0.0131406	43.9281
DBP	ieu-b-39	rs6556384	-0.152	0.0221	5	5.90745e-12	A	C	TRUE	0.0141279	47.2759
DBP	ieu-b-39	rs6580970	-0.1661	0.0191	12	4.0281e-18	T	C	TRUE	0.022397	75.5804
DBP	ieu-b-39	rs6602177	-0.1203	0.0207	10	6.52094e-09	T	C	TRUE	0.010128	33.7542
DBP	ieu-b-39	rs66682451	-0.1348	0.0194	11	3.43637e-12	G	A	TRUE	0.0144153	48.2518
DBP	ieu-b-39	rs6686889	0.1918	0.0199	1	6.94544e-22	T	C	TRUE	0.0273711	92.8384
DBP	ieu-b-39	rs66887589	0.161	0.0174	4	1.834e-20	C	T	TRUE	0.0252806	85.5638
DBP	ieu-b-39	rs6715901	-0.1377	0.0174	2	2.75994e-15	A	G	TRUE	0.0186192	62.5902
DBP	ieu-b-39	rs672272	-0.1851	0.0178	20	2.77204e-25	T	C	TRUE	0.0317197	108.071
DBP	ieu-b-39	rs6735275	-0.1225	0.0194	2	2.61903e-10	C	T	TRUE	0.0119346	39.8479
DBP	ieu-b-39	rs6763931	0.1383	0.0173	3	1.48115e-15	A	G	TRUE	0.0189924	63.8688
DBP	ieu-b-39	rs6777317	0.1249	0.0195	3	1.50501e-10	A	G	TRUE	0.0122757	41.0008
DBP	ieu-b-39	rs6779368	0.1791	0.0184	3	2.27982e-22	G	A	TRUE	0.027901	94.6874
DBP	ieu-b-39	rs6795735	-0.1438	0.0176	3	3.05422e-16	T	C	TRUE	0.0198222	66.7159
DBP	ieu-b-39	rs6800730	0.2476	0.0185	3	8.00387e-41	G	A	TRUE	0.051471	179.017
DBP	ieu-b-39	rs68085857	0.191	0.0205	1	9.82426e-21	T	C	TRUE	0.0256236	86.7553
DBP	ieu-b-39	rs682681	0.1454	0.0185	13	4.47301e-15	C	T	TRUE	0.0183691	61.7337
DBP	ieu-b-39	rs6875967	-0.1344	0.0181	5	1.21395e-13	G	A	TRUE	0.0164286	55.1034
DBP	ieu-b-39	rs6905288	0.1759	0.0179	6	7.79112e-23	A	G	TRUE	0.0284222	96.5078
DBP	ieu-b-39	rs6934891	0.1275	0.0177	6	5.21435e-13	A	G	TRUE	0.0154759	51.8574
DBP	ieu-b-39	rs6983239	0.1159	0.0211	8	3.70604e-08	T	G	TRUE	0.00905743	30.1536
DBP	ieu-b-39	rs7012891	0.1391	0.0205	8	1.19509e-11	C	T	TRUE	0.0137558	46.0133
DBP	ieu-b-39	rs7106104	0.1186	0.0193	11	7.72094e-10	C	T	TRUE	0.0113102	37.7391
DBP	ieu-b-39	rs710698	-0.1059	0.0176	12	1.88499e-09	G	A	TRUE	0.0108489	36.1829
DBP	ieu-b-39	rs7115331	0.1266	0.0192	11	3.91471e-11	G	T	TRUE	0.0129998	43.4512
DBP	ieu-b-39	rs7132012	-0.1563	0.0185	12	3.16592e-17	G	A	TRUE	0.021166	71.3364
DBP	ieu-b-39	rs7134440	0.2278	0.0323	12	1.75106e-12	T	C	TRUE	0.0148444	49.7095
DBP	ieu-b-39	rs7137828	-0.5027	0.0176	12	4.79733e-180	T	C	TRUE	0.198167	815.322
DBP	ieu-b-39	rs7155504	-0.2286	0.0317	14	5.16179e-13	C	T	TRUE	0.0155096	51.9722
DBP	ieu-b-39	rs7192407	-0.1019	0.0174	16	4.53398e-09	C	T	TRUE	0.0102829	34.2757
DBP	ieu-b-39	rs7217916	-0.1111	0.0179	17	5.633e-10	G	A	TRUE	0.0115355	38.4998
DBP	ieu-b-39	rs722783	-0.2093	0.0208	8	9.0261e-24	A	G	TRUE	0.0297608	101.193
DBP	ieu-b-39	rs7235890	-0.1692	0.0288	18	4.12098e-09	T	G	TRUE	0.0103479	34.4947
DBP	ieu-b-39	rs7257694	0.1837	0.0178	19	6.27914e-25	T	C	TRUE	0.0312566	106.443
DBP	ieu-b-39	rs7259285	0.105	0.0176	19	2.646e-09	A	G	TRUE	0.0106672	35.5705
DBP	ieu-b-39	rs7265695	-0.1967	0.0219	20	2.48199e-19	C	T	TRUE	0.0238555	80.6227
DBP	ieu-b-39	rs72683923	-0.5325	0.0635	14	5.02343e-17	C	T	TRUE	0.0208589	70.2795
DBP	ieu-b-39	rs72719149	0.1279	0.0186	4	6.34162e-12	C	T	TRUE	0.0141219	47.2555
DBP	ieu-b-39	rs7278003	0.1293	0.0176	21	1.77992e-13	C	T	TRUE	0.0160873	53.9397
DBP	ieu-b-39	rs72831343	-0.4936	0.0248	10	4.7687e-88	G	T	TRUE	0.107147	395.898
DBP	ieu-b-39	rs72842207	-0.2112	0.0211	10	1.10002e-23	T	C	TRUE	0.0294572	100.129
DBP	ieu-b-39	rs72976750	0.1718	0.0251	4	7.36716e-12	C	T	TRUE	0.0139937	46.8205
DBP	ieu-b-39	rs7299936	0.1759	0.0175	12	1.10994e-23	A	G	TRUE	0.0296973	100.97
DBP	ieu-b-39	rs73033340	-0.5312	0.0525	7	5.06058e-24	G	A	TRUE	0.0300807	102.314
DBP	ieu-b-39	rs73046792	-0.1518	0.0245	19	5.87205e-10	A	G	TRUE	0.0114959	38.3661
DBP	ieu-b-39	rs7321688	0.1507	0.0205	13	1.98518e-13	A	C	TRUE	0.0161072	54.0077
DBP	ieu-b-39	rs7324697	0.1047	0.0185	13	1.59199e-08	A	C	TRUE	0.00960972	32.0101
DBP	ieu-b-39	rs7350752	-0.1504	0.0268	14	1.96598e-08	A	G	TRUE	0.00945054	31.4748
DBP	ieu-b-39	rs7427249	-0.1098	0.0176	3	4.33601e-10	A	G	TRUE	0.0116531	38.897
DBP	ieu-b-39	rs74439044	0.3496	0.0294	17	1.38197e-32	C	T	TRUE	0.0410759	141.314
DBP	ieu-b-39	rs751984	-0.3937	0.0275	11	1.37784e-46	C	T	TRUE	0.05846	204.834
DBP	ieu-b-39	rs7524019	0.1036	0.0174	1	2.59998e-09	T	C	TRUE	0.0106252	35.4289
DBP	ieu-b-39	rs75507123	-0.1434	0.0261	12	3.94203e-08	T	G	TRUE	0.00906188	30.1685
DBP	ieu-b-39	rs75511781	0.3721	0.047	7	2.45188e-15	G	A	TRUE	0.0186341	62.6412
DBP	ieu-b-39	rs7569128	0.1981	0.0225	2	1.22405e-18	A	C	TRUE	0.0229444	77.4713
DBP	ieu-b-39	rs7572130	0.1796	0.0287	2	4.12003e-10	G	A	TRUE	0.0117242	39.1368
DBP	ieu-b-39	rs7576060	-0.1017	0.0181	2	2.05201e-08	T	C	TRUE	0.00947339	31.5516
DBP	ieu-b-39	rs7611674	-0.1576	0.0223	3	1.67417e-12	G	T	TRUE	0.0149051	49.916
DBP	ieu-b-39	rs7623706	-0.0975	0.0176	3	2.83498e-08	G	A	TRUE	0.00921127	30.6705
DBP	ieu-b-39	rs76326501	-0.3618	0.0305	2	2.1742e-32	C	A	TRUE	0.0408849	140.629
DBP	ieu-b-39	rs76452347	-0.2246	0.0229	9	9.3713e-23	T	C	TRUE	0.0283158	96.1358
DBP	ieu-b-39	rs76785130	0.4285	0.0662	6	9.36483e-11	G	A	TRUE	0.0125332	41.8719
DBP	ieu-b-39	rs76954792	0.1213	0.0208	17	5.05895e-09	T	C	TRUE	0.0101976	33.9885
DBP	ieu-b-39	rs7788746	-0.1644	0.0183	7	3.19301e-19	T	G	TRUE	0.0238652	80.6563
DBP	ieu-b-39	rs77924615	-0.3163	0.0224	16	3.72392e-45	A	G	TRUE	0.0569621	199.269
DBP	ieu-b-39	rs7800558	-0.096	0.0175	7	4.45903e-08	C	T	TRUE	0.00903399	30.0748
DBP	ieu-b-39	rs78151625	0.1869	0.0233	3	1.03896e-15	C	T	TRUE	0.0191195	64.3048
DBP	ieu-b-39	rs78256308	-0.4113	0.0657	1	3.73199e-10	G	T	TRUE	0.0117332	39.1673
DBP	ieu-b-39	rs786921	-0.1145	0.0176	1	8.6278e-11	A	G	TRUE	0.0126592	42.2983
DBP	ieu-b-39	rs78809139	-0.2281	0.0288	3	2.58226e-15	A	G	TRUE	0.0186485	62.6906
DBP	ieu-b-39	rs78909293	-0.321	0.0429	5	7.30634e-14	C	T	TRUE	0.0166781	55.9541
DBP	ieu-b-39	rs7926335	0.1804	0.0195	11	2.04597e-20	T	C	TRUE	0.0252721	85.5344
DBP	ieu-b-39	rs79286081	-0.1631	0.0299	16	4.83003e-08	A	G	TRUE	0.00893352	29.7374
DBP	ieu-b-39	rs7933758	-0.1138	0.0191	11	2.58e-09	T	C	TRUE	0.0106396	35.4776
DBP	ieu-b-39	rs7959649	-0.1166	0.0202	12	8.14292e-09	C	T	TRUE	0.0099928	33.299
DBP	ieu-b-39	rs7967705	-0.2694	0.0178	12	1.53993e-51	C	T	TRUE	0.0648892	228.924
DBP	ieu-b-39	rs79724577	-0.1362	0.023	17	3.47096e-09	C	A	TRUE	0.0105115	35.0457
DBP	ieu-b-39	rs79889784	-0.3941	0.0717	11	3.86198e-08	T	G	TRUE	0.00906927	30.1934
DBP	ieu-b-39	rs7992292	0.1367	0.0231	13	3.18698e-09	A	G	TRUE	0.0104975	34.9985
DBP	ieu-b-39	rs80095680	0.1566	0.0198	16	2.81125e-15	G	A	TRUE	0.0185975	62.5158
DBP	ieu-b-39	rs8014182	-0.1942	0.0257	14	3.93822e-14	T	C	TRUE	0.0170035	57.0649
DBP	ieu-b-39	rs8078510	-0.1277	0.0197	17	9.84238e-11	A	G	TRUE	0.0125693	41.9939
DBP	ieu-b-39	rs824523	0.1226	0.0183	2	2.25684e-11	A	C	TRUE	0.0134143	44.8555
DBP	ieu-b-39	rs881858	0.1553	0.0191	6	4.65372e-16	A	G	TRUE	0.0196344	66.0713
DBP	ieu-b-39	rs882624	-0.1571	0.0185	1	2.334e-17	T	C	TRUE	0.0213785	72.0685
DBP	ieu-b-39	rs908951	-0.1983	0.0181	16	7.73215e-28	T	C	TRUE	0.0350858	119.957
DBP	ieu-b-39	rs917522	0.1665	0.0273	16	1.03801e-09	T	C	TRUE	0.0111427	37.1741
DBP	ieu-b-39	rs9286351	0.1412	0.0177	4	1.60509e-15	G	A	TRUE	0.018914	63.6004
DBP	ieu-b-39	rs9289557	-0.119	0.0207	3	8.681e-09	T	C	TRUE	0.00991246	33.0286
DBP	ieu-b-39	rs9326869	-0.1096	0.02	5	3.98602e-08	C	T	TRUE	0.00901535	30.0122
DBP	ieu-b-39	rs9365555	-0.1254	0.0187	6	1.96381e-11	G	A	TRUE	0.0134397	44.9416
DBP	ieu-b-39	rs9368	0.1121	0.0178	12	3.24496e-10	A	C	TRUE	0.0118724	39.6377
DBP	ieu-b-39	rs9399137	-0.1148	0.0197	6	5.83096e-09	C	T	TRUE	0.0101827	33.9381
DBP	ieu-b-39	rs9406076	0.101	0.0185	6	4.649e-08	T	C	TRUE	0.00894849	29.7876
DBP	ieu-b-39	rs9419374	-0.1164	0.0185	10	3.44199e-10	G	A	TRUE	0.0118506	39.5639
DBP	ieu-b-39	rs9478282	-0.1994	0.0279	6	8.70362e-13	T	C	TRUE	0.015238	51.048
DBP	ieu-b-39	rs9508495	-0.1944	0.0204	13	1.34091e-21	T	C	TRUE	0.0267732	90.7547
DBP	ieu-b-39	rs9526707	-0.1217	0.0186	13	6.59022e-11	A	G	TRUE	0.0128031	42.7851
DBP	ieu-b-39	rs962369	-0.1684	0.0189	11	6.02282e-19	C	T	TRUE	0.0234852	79.3409
DBP	ieu-b-39	rs964941	0.1726	0.0174	1	3.30979e-23	A	G	TRUE	0.0289455	98.3377
DBP	ieu-b-39	rs9791312	0.1225	0.0184	6	2.89268e-11	C	A	TRUE	0.0132495	44.2969
DBP	ieu-b-39	rs9841978	0.1766	0.0185	3	1.11506e-21	A	G	TRUE	0.0268637	91.0699
DBP	ieu-b-39	rs9900637	0.0992	0.0176	17	1.726e-08	A	C	TRUE	0.00953219	31.7493
DBP	ieu-b-39	rs9918907	0.1188	0.021	8	1.585e-08	G	A	TRUE	0.00960193	31.9839
DBP	ieu-b-39	rs9932220	-0.1591	0.021	16	3.75578e-14	A	G	TRUE	0.0170911	57.3639
DBP	ieu-b-39	rs9937801	-0.1554	0.0174	16	4.8095e-19	C	T	TRUE	0.0235933	79.7151
Heart rate variability	ebi-a-GCST004734	rs10206550	0.031327	0.006642	2	2.76e-06	T	C	TRUE	0.00669387	22.2319
Heart rate variability	ebi-a-GCST004734	rs12712213	-0.020613	0.004393	2	3.1e-06	G	C	TRUE	0.00662563	22.0038
Heart rate variability	ebi-a-GCST004734	rs12980262	-0.051834	0.007062	19	3e-13	A	G	TRUE	0.0160582	53.8407
Heart rate variability	ebi-a-GCST004734	rs1384598	0.023769	0.003885	12	1.2e-09	A	T	TRUE	0.0112124	37.409
Heart rate variability	ebi-a-GCST004734	rs1833661	0.022355	0.004783	5	3.39e-06	T	C	TRUE	0.00657413	21.8316
Heart rate variability	ebi-a-GCST004734	rs1924680	0.020914	0.004339	9	1.67e-06	A	G	TRUE	0.00698881	23.2184
Heart rate variability	ebi-a-GCST004734	rs2238192	-0.018546	0.003766	14	9.85e-07	T	C	TRUE	0.00729315	24.2369
Heart rate variability	ebi-a-GCST004734	rs2265921	0.026524	0.00555	1	2.04e-06	G	T	TRUE	0.00687151	22.826
Heart rate variability	ebi-a-GCST004734	rs236349	-0.028247	0.003926	6	8.65e-13	G	A	TRUE	0.0154398	51.7346
Heart rate variability	ebi-a-GCST004734	rs36423	0.031645	0.005493	14	1.03e-08	G	T	TRUE	0.00995407	33.1686
Heart rate variability	ebi-a-GCST004734	rs3858083	0.028118	0.005598	9	5.98e-07	G	T	TRUE	0.00758492	25.2139
Heart rate variability	ebi-a-GCST004734	rs4262	0.028221	0.003967	7	1.56e-12	T	C	TRUE	0.0150997	50.5775
Heart rate variability	ebi-a-GCST004734	rs4786125	-0.022936	0.004358	16	1.69e-07	G	C	TRUE	0.00832121	27.682
Heart rate variability	ebi-a-GCST004734	rs4786125	-0.022936	0.004358	16	1.69e-07	A	G	TRUE	0.00832121	27.682
Weight	ukb-b-11842	rs10076828	0.0109525	0.00190753	5	9.40005e-09	A	G	TRUE	0.00988832	32.9474
Weight	ukb-b-11842	rs10079478	-0.0130635	0.00202904	5	1.2e-10	C	T	TRUE	0.0124015	41.4262
Weight	ukb-b-11842	rs10100245	0.0161668	0.00175149	8	2.70023e-20	A	G	TRUE	0.0251606	85.147
Weight	ukb-b-11842	rs10128597	-0.0177592	0.00195324	11	9.70063e-20	A	G	TRUE	0.0244314	82.6176
Weight	ukb-b-11842	rs1013402	0.0280909	0.00185981	11	1.50003e-51	G	A	TRUE	0.0646436	227.998
Weight	ukb-b-11842	rs10145154	0.0251981	0.00209344	14	2.29985e-33	T	C	TRUE	0.042045	144.794
Weight	ukb-b-11842	rs10172196	0.0179747	0.0018821	2	1.29987e-21	A	G	TRUE	0.0268878	91.1538
Weight	ukb-b-11842	rs10248298	0.0173317	0.00179819	7	5.50047e-22	A	C	TRUE	0.0273724	92.8427
Weight	ukb-b-11842	rs10257197	-0.0186658	0.00238336	7	4.79954e-15	G	A	TRUE	0.018242	61.2986
Weight	ukb-b-11842	rs10269774	0.0256368	0.00185008	7	1.20005e-43	A	G	TRUE	0.0549725	191.904
Weight	ukb-b-11842	rs10401784	-0.0120079	0.00181229	19	3.50026e-11	A	C	TRUE	0.0131249	43.8748
Weight	ukb-b-11842	rs10411271	0.0107685	0.00189381	19	1.29999e-08	C	T	TRUE	0.00969972	32.3128
Weight	ukb-b-11842	rs10457469	0.0165688	0.0017332	6	1.20005e-21	A	G	TRUE	0.0269389	91.3317
Weight	ukb-b-11842	rs1047891	0.0163674	0.00185888	2	1.29987e-18	A	C	TRUE	0.0229472	77.4807
Weight	ukb-b-11842	rs10488836	-0.0210989	0.00385113	4	4.30002e-08	T	C	TRUE	0.00901087	29.9972
Weight	ukb-b-11842	rs1052826	-0.0132097	0.00209241	20	2.69998e-10	G	A	TRUE	0.0119298	39.8317
Weight	ukb-b-11842	rs1053007	-0.0139745	0.00180271	19	8.99912e-15	G	A	TRUE	0.0178789	60.0562
Weight	ukb-b-11842	rs1061657	0.0111766	0.00198258	12	1.7e-08	C	T	TRUE	0.00953567	31.761
Weight	ukb-b-11842	rs10738451	0.0123501	0.00193018	9	1.6e-10	C	T	TRUE	0.0122503	40.915
Weight	ukb-b-11842	rs10747488	-0.012279	0.00205776	1	2.39999e-09	A	C	TRUE	0.0106716	35.5855
Weight	ukb-b-11842	rs10775144	-0.0117696	0.0017413	15	1.39991e-11	T	C	TRUE	0.0136509	45.6576
Weight	ukb-b-11842	rs10777858	-0.0121811	0.00173751	12	2.39994e-12	T	G	TRUE	0.0146708	49.1196
Weight	ukb-b-11842	rs10793850	0.0160952	0.00173259	6	1.50003e-20	T	G	TRUE	0.025477	86.2458
Weight	ukb-b-11842	rs10820852	-0.0156384	0.00194351	9	8.49963e-16	A	C	TRUE	0.0192367	64.7065
Weight	ukb-b-11842	rs10845408	0.0116892	0.00181832	12	1.29999e-10	T	C	TRUE	0.0123646	41.3015
Weight	ukb-b-11842	rs10861681	-0.0125362	0.00190017	12	4.19952e-11	T	C	TRUE	0.013014	43.4994
Weight	ukb-b-11842	rs10863750	-0.010188	0.00182168	1	2.19999e-08	C	T	TRUE	0.00938626	31.2587
Weight	ukb-b-11842	rs10865182	0.0145752	0.00257847	2	1.6e-08	T	C	TRUE	0.00958685	31.9331
Weight	ukb-b-11842	rs10878349	-0.0250886	0.00173894	12	3.50026e-47	G	A	TRUE	0.0593173	208.027
Weight	ukb-b-11842	rs10884368	0.0101772	0.00178884	10	1.29999e-08	T	C	TRUE	0.00971025	32.3482
Weight	ukb-b-11842	rs10887571	0.0121765	0.00175825	10	4.30031e-12	T	C	TRUE	0.014321	47.9314
Weight	ukb-b-11842	rs10914462	-0.011594	0.00175069	1	3.50026e-11	G	A	TRUE	0.013112	43.8314
Weight	ukb-b-11842	rs10915840	-0.0129188	0.0019495	1	3.40017e-11	A	G	TRUE	0.0131284	43.8869
Weight	ukb-b-11842	rs10938398	0.0239368	0.00175171	4	1.59993e-42	A	G	TRUE	0.0535384	186.614
Weight	ukb-b-11842	rs10947137	-0.0235306	0.00330053	6	1e-12	C	A	TRUE	0.0151641	50.7967
Weight	ukb-b-11842	rs10998	0.0271496	0.0019959	12	3.90032e-42	A	G	TRUE	0.0530784	184.921
Weight	ukb-b-11842	rs10998194	-0.02094	0.00314835	10	2.90001e-11	C	T	TRUE	0.0132239	44.2104
Weight	ukb-b-11842	rs11014285	0.0163425	0.00236546	10	4.90004e-12	A	G	TRUE	0.0142536	47.7027
Weight	ukb-b-11842	rs11023199	-0.0115056	0.00181462	11	2.30001e-10	G	A	TRUE	0.0120322	40.1776
Weight	ukb-b-11842	rs11030016	0.0144695	0.00198154	11	2.80027e-13	T	C	TRUE	0.0158963	53.2891
Weight	ukb-b-11842	rs11049684	-0.0104924	0.00189433	12	2.99999e-08	T	C	TRUE	0.00920821	30.6602
Weight	ukb-b-11842	rs11056892	0.01547	0.00261617	12	3.40001e-09	T	C	TRUE	0.0104816	34.945
Weight	ukb-b-11842	rs11060406	-0.0317448	0.00468646	12	1.29987e-11	T	C	TRUE	0.0137093	45.8556
Weight	ukb-b-11842	rs11071182	0.0171385	0.00259782	15	4.19952e-11	G	A	TRUE	0.0130135	43.4975
Weight	ukb-b-11842	rs11071646	-0.0386715	0.00592371	15	6.70039e-11	A	G	TRUE	0.0127461	42.5923
Weight	ukb-b-11842	rs11134679	0.0139668	0.00187106	5	8.4004e-14	G	A	TRUE	0.0165998	55.6872
Weight	ukb-b-11842	rs11150745	-0.0197445	0.00186892	17	4.30031e-26	G	A	TRUE	0.0327057	111.544
Weight	ukb-b-11842	rs11165513	0.0105472	0.00177629	1	2.90001e-09	T	C	TRUE	0.0105679	35.2357
Weight	ukb-b-11842	rs11165643	0.0168126	0.00175733	1	1.10002e-21	T	C	TRUE	0.0269798	91.4745
Weight	ukb-b-11842	rs111961170	0.0218255	0.00306568	7	1.10002e-12	A	G	TRUE	0.0151221	50.6537
Weight	ukb-b-11842	rs11205538	-0.0128404	0.00191958	1	2.19989e-11	T	C	TRUE	0.0133737	44.7179
Weight	ukb-b-11842	rs11206730	0.0132117	0.00213716	1	6.29999e-10	A	G	TRUE	0.0114446	38.1927
Weight	ukb-b-11842	rs11245450	-0.0146582	0.0017743	10	1.39991e-16	A	G	TRUE	0.0202569	68.2094
Weight	ukb-b-11842	rs113789803	0.0173272	0.00252772	7	7.10068e-12	G	T	TRUE	0.0140351	46.9608
Weight	ukb-b-11842	rs113866544	0.0318158	0.00344699	17	2.70023e-20	C	T	TRUE	0.025159	85.1417
Weight	ukb-b-11842	rs1147346	-0.0102663	0.00181332	9	1.5e-08	G	A	TRUE	0.00961693	32.0343
Weight	ukb-b-11842	rs115056380	-0.0263229	0.00403586	1	6.89922e-11	A	G	TRUE	0.012723	42.514
Weight	ukb-b-11842	rs115179432	-0.0260802	0.00336333	2	8.9002e-15	G	A	TRUE	0.0178895	60.0924
Weight	ukb-b-11842	rs11525873	-0.0178069	0.00292741	7	1.2e-09	C	T	TRUE	0.0110847	36.9782
Weight	ukb-b-11842	rs11578046	-0.0142324	0.00184446	1	1.20005e-14	A	G	TRUE	0.0177178	59.5052
Weight	ukb-b-11842	rs11601136	0.01159	0.00176433	11	5.10035e-11	C	T	TRUE	0.0129039	43.1265
Weight	ukb-b-11842	rs11614326	-0.0110282	0.00176096	12	3.79997e-10	A	G	TRUE	0.0117418	39.1965
Weight	ukb-b-11842	rs11616501	-0.010356	0.00179484	13	7.90005e-09	T	C	TRUE	0.00998456	33.2713
Weight	ukb-b-11842	rs11622473	-0.0125813	0.0020992	14	2.1e-09	A	G	TRUE	0.0107646	35.8988
Weight	ukb-b-11842	rs11658134	-0.0121812	0.00174255	17	2.70023e-12	A	G	TRUE	0.0145875	48.8367
Weight	ukb-b-11842	rs11667917	0.0132851	0.00177202	19	6.4998e-14	A	G	TRUE	0.0167423	56.1732
Weight	ukb-b-11842	rs11688707	0.0113253	0.00181563	2	4.39997e-10	A	G	TRUE	0.0116496	38.8849
Weight	ukb-b-11842	rs11704728	0.0138031	0.00219922	22	3.50002e-10	T	C	TRUE	0.0117928	39.3688
Weight	ukb-b-11842	rs11709402	0.0188577	0.00193692	3	2.09991e-22	G	A	TRUE	0.0279134	94.7307
Weight	ukb-b-11842	rs117342986	0.0344366	0.00567583	16	1.29999e-09	T	C	TRUE	0.0110286	36.789
Weight	ukb-b-11842	rs11739036	-0.0129751	0.00188488	5	5.79963e-12	A	G	TRUE	0.014152	47.3577
Weight	ukb-b-11842	rs11779446	-0.018949	0.00236735	8	1.20005e-15	G	A	TRUE	0.0190394	64.0301
Weight	ukb-b-11842	rs11855017	0.0160563	0.00225574	15	1.10002e-12	A	C	TRUE	0.0151165	50.6349
Weight	ukb-b-11842	rs11855853	-0.0122419	0.00196767	15	4.90004e-10	T	C	TRUE	0.01159	38.6839
Weight	ukb-b-11842	rs1191600	-0.0101029	0.00177895	14	1.40001e-08	A	C	TRUE	0.00967601	32.2331
Weight	ukb-b-11842	rs11938641	0.0149774	0.00187392	4	1.29987e-15	C	T	TRUE	0.0189846	63.8422
Weight	ukb-b-11842	rs1205593	-0.0187843	0.00202587	1	1.80011e-20	C	T	TRUE	0.0253837	85.9219
Weight	ukb-b-11842	rs12122361	-0.0119588	0.00196612	1	1.2e-09	G	A	TRUE	0.0110833	36.9736
Weight	ukb-b-11842	rs12140153	-0.0305707	0.00303417	1	7.10068e-24	T	G	TRUE	0.0298353	101.454
Weight	ukb-b-11842	rs12152297	0.0112137	0.0017311	3	9.30037e-11	T	C	TRUE	0.0125523	41.9363
Weight	ukb-b-11842	rs1218822	0.0152999	0.00183812	13	8.49963e-17	A	G	TRUE	0.0205572	69.2415
Weight	ukb-b-11842	rs12202219	-0.0209116	0.00255379	6	2.60016e-16	C	T	TRUE	0.0199079	67.0102
Weight	ukb-b-11842	rs12213070	-0.0142184	0.00181884	6	5.40008e-15	A	G	TRUE	0.0181761	61.073
Weight	ukb-b-11842	rs12216497	-0.0105972	0.00174795	6	1.29999e-09	T	C	TRUE	0.0110121	36.7334
Weight	ukb-b-11842	rs12237216	-0.0119151	0.00206008	9	7.29995e-09	C	T	TRUE	0.0100324	33.4321
Weight	ukb-b-11842	rs12254441	-0.0122453	0.00185854	10	4.40048e-11	T	C	TRUE	0.01298	43.3842
Weight	ukb-b-11842	rs12259464	0.0104497	0.00174394	10	2.1e-09	A	G	TRUE	0.0107597	35.8824
Weight	ukb-b-11842	rs12286929	0.0100371	0.00174003	11	8e-09	G	A	TRUE	0.00997934	33.2537
Weight	ukb-b-11842	rs12300276	0.0152427	0.00205213	12	1.10002e-13	A	G	TRUE	0.0164388	55.138
Weight	ukb-b-11842	rs12364470	0.0169517	0.00233964	11	4.30031e-13	G	T	TRUE	0.0156542	52.4645
Weight	ukb-b-11842	rs12375196	0.0155577	0.00176542	7	1.20005e-18	A	C	TRUE	0.0229853	77.6125
Weight	ukb-b-11842	rs12427047	-0.0173973	0.00202215	12	7.70016e-18	T	C	TRUE	0.0219311	73.9731
Weight	ukb-b-11842	rs12459965	-0.0127019	0.00196974	19	1.09999e-10	T	C	TRUE	0.0124405	41.5582
Weight	ukb-b-11842	rs12462975	0.0208934	0.00186152	19	3.10027e-29	A	G	TRUE	0.0367597	125.898
Weight	ukb-b-11842	rs12517140	0.0122061	0.00181031	5	1.59993e-11	C	T	TRUE	0.0135851	45.4344
Weight	ukb-b-11842	rs12538435	-0.0156802	0.00197259	7	1.9002e-15	G	A	TRUE	0.0187823	63.149
Weight	ukb-b-11842	rs12629746	-0.0128363	0.00174828	3	2.09991e-13	A	C	TRUE	0.0160686	53.8759
Weight	ukb-b-11842	rs12654421	0.0109	0.00190894	5	1.09999e-08	T	C	TRUE	0.00978035	32.5841
Weight	ukb-b-11842	rs1266876	0.0139997	0.00181554	6	1.20005e-14	T	C	TRUE	0.017694	59.4241
Weight	ukb-b-11842	rs12680342	-0.014237	0.00206229	8	5.10035e-12	G	T	TRUE	0.014232	47.6293
Weight	ukb-b-11842	rs12700447	-0.0107729	0.00177825	7	1.40001e-09	T	C	TRUE	0.0109959	36.6789
Weight	ukb-b-11842	rs12726165	0.0105328	0.00178958	1	4e-09	T	C	TRUE	0.010385	34.6196
Weight	ukb-b-11842	rs12765002	0.0165139	0.00208041	10	2.09991e-15	T	C	TRUE	0.0187303	62.9707
Weight	ukb-b-11842	rs12774618	0.0117716	0.00204553	10	8.70001e-09	G	A	TRUE	0.00993295	33.0976
Weight	ukb-b-11842	rs12879423	0.0193965	0.00187127	14	3.59998e-25	G	A	TRUE	0.0315223	107.377
Weight	ukb-b-11842	rs12881629	0.023158	0.00315038	14	1.99986e-13	G	A	TRUE	0.0161057	54.0024
Weight	ukb-b-11842	rs12906197	-0.0101215	0.0017705	15	1.09999e-08	T	C	TRUE	0.00980333	32.6614
Weight	ukb-b-11842	rs12962504	-0.0241421	0.00386143	18	4e-10	A	G	TRUE	0.011703	39.0652
Weight	ukb-b-11842	rs1296328	-0.0158414	0.00175367	4	1.69981e-19	C	A	TRUE	0.0241235	81.5508
Weight	ukb-b-11842	rs13033310	0.0111606	0.00200357	2	2.5e-08	A	G	TRUE	0.00931231	31.0101
Weight	ukb-b-11842	rs13043475	-0.025681	0.00222161	20	6.59933e-31	G	A	TRUE	0.0389053	133.544
Weight	ukb-b-11842	rs13059141	0.0165439	0.00272406	3	1.29999e-09	A	G	TRUE	0.0110502	36.862
Weight	ukb-b-11842	rs13156100	-0.0101259	0.00178073	5	1.29999e-08	A	G	TRUE	0.00970046	32.3153
Weight	ukb-b-11842	rs13156484	-0.0203701	0.00175326	5	3.29989e-31	A	G	TRUE	0.0392864	134.906
Weight	ukb-b-11842	rs13166829	-0.0140751	0.00210906	5	2.49977e-11	C	T	TRUE	0.0133125	44.5104
Weight	ukb-b-11842	rs13191298	0.0158479	0.00264451	6	2.1e-09	G	A	TRUE	0.0107624	35.8914
Weight	ukb-b-11842	rs13211684	0.0112006	0.00179034	6	3.89996e-10	C	T	TRUE	0.0117178	39.1155
Weight	ukb-b-11842	rs13292699	-0.0142435	0.00175413	9	4.70002e-16	C	A	TRUE	0.0195828	65.8941
Weight	ukb-b-11842	rs13303360	0.0137055	0.00230932	1	2.90001e-09	A	G	TRUE	0.0105576	35.2013
Weight	ukb-b-11842	rs13333747	-0.0248702	0.00225629	16	2.99985e-28	C	T	TRUE	0.0354998	121.424
Weight	ukb-b-11842	rs1412234	0.0189256	0.00185414	9	1.80011e-24	C	T	TRUE	0.0305966	104.124
Weight	ukb-b-11842	rs1413125	-0.012685	0.00176161	13	6.00067e-13	T	G	TRUE	0.0154649	51.8201
Weight	ukb-b-11842	rs1419832	-0.0152382	0.00199349	10	2.09991e-14	G	A	TRUE	0.017393	58.395
Weight	ukb-b-11842	rs1421035	0.0110506	0.00183712	10	1.79999e-09	T	C	TRUE	0.0108422	36.1604
Weight	ukb-b-11842	rs142583374	0.0164465	0.00256596	8	1.5e-10	A	G	TRUE	0.0122922	41.0567
Weight	ukb-b-11842	rs1440286	0.0106404	0.00176637	11	1.7e-09	A	G	TRUE	0.0108732	36.2651
Weight	ukb-b-11842	rs1441264	0.0147446	0.0018074	13	3.40017e-16	A	G	TRUE	0.0197626	66.5111
Weight	ukb-b-11842	rs1446585	-0.0109929	0.0019728	2	2.5e-08	G	A	TRUE	0.00931852	31.031
Weight	ukb-b-11842	rs1447498	-0.0148515	0.00205806	2	5.30029e-13	G	A	TRUE	0.0155304	52.0429
Weight	ukb-b-11842	rs1458156	0.0143605	0.00173613	12	1.29987e-16	T	C	TRUE	0.0203058	68.3772
Weight	ukb-b-11842	rs1461226	-0.0111022	0.00183054	5	1.29999e-09	C	T	TRUE	0.0110205	36.7618
Weight	ukb-b-11842	rs1477890	0.0152927	0.00173485	4	1.20005e-18	G	A	TRUE	0.0229982	77.6571
Weight	ukb-b-11842	rs149114999	-0.0200676	0.00245074	3	2.60016e-16	C	T	TRUE	0.0199076	67.009
Weight	ukb-b-11842	rs1553065	-0.00967515	0.00175318	4	3.40001e-08	A	G	TRUE	0.00914173	30.4368
Weight	ukb-b-11842	rs1652376	-0.0227272	0.00174302	18	7.29962e-39	T	G	TRUE	0.0489813	169.912
Weight	ukb-b-11842	rs1687230	-0.0106913	0.00175931	3	1.2e-09	T	C	TRUE	0.0110637	36.9074
Weight	ukb-b-11842	rs16942383	-0.0285827	0.00426418	15	1.99986e-11	A	C	TRUE	0.0134282	44.9027
Weight	ukb-b-11842	rs17024393	0.058332	0.0054578	1	1.20005e-26	C	T	TRUE	0.0334471	114.16
Weight	ukb-b-11842	rs17049820	-0.0177809	0.00275156	2	1e-10	C	T	TRUE	0.0124924	41.7336
Weight	ukb-b-11842	rs1722322	-0.0123095	0.00196616	7	3.79997e-10	G	T	TRUE	0.0117347	39.1724
Weight	ukb-b-11842	rs17265387	-0.0133021	0.00204652	2	8.00018e-11	T	C	TRUE	0.0126369	42.2226
Weight	ukb-b-11842	rs1727638	0.00968493	0.0017421	6	2.69998e-08	A	G	TRUE	0.00927586	30.8876
Weight	ukb-b-11842	rs17363646	0.0145773	0.0025213	1	7.39997e-09	G	A	TRUE	0.010025	33.4073
Weight	ukb-b-11842	rs17399739	0.0230097	0.00343185	10	1.99986e-11	G	A	TRUE	0.0134352	44.9265
Weight	ukb-b-11842	rs17491275	0.0210055	0.00238096	1	1.10002e-18	G	T	TRUE	0.0230354	77.7855
Weight	ukb-b-11842	rs1765141	-0.0140531	0.00182572	11	1.39991e-14	G	A	TRUE	0.0176321	59.2124
Weight	ukb-b-11842	rs17814208	0.0138475	0.00201845	2	6.89922e-12	G	A	TRUE	0.0140577	47.0374
Weight	ukb-b-11842	rs1813212	-0.012204	0.0017481	11	2.90001e-12	G	A	TRUE	0.0145499	48.7089
Weight	ukb-b-11842	rs1834144	-0.0139157	0.0018013	18	1.10002e-14	A	C	TRUE	0.0177587	59.6451
Weight	ukb-b-11842	rs1879319	-0.0113684	0.00175178	2	8.60003e-11	G	A	TRUE	0.0125976	42.0898
Weight	ukb-b-11842	rs1881994	-0.0103208	0.00179637	3	9.20005e-09	C	T	TRUE	0.00990076	32.9892
Weight	ukb-b-11842	rs1910466	-0.0100068	0.00174186	3	9.20005e-09	C	T	TRUE	0.00989915	32.9838
Weight	ukb-b-11842	rs1937799	0.0109729	0.00188546	1	5.89997e-09	A	C	TRUE	0.0101562	33.8489
Weight	ukb-b-11842	rs1955695	-0.0206539	0.00179253	14	1e-30	G	A	TRUE	0.0386635	132.681
Weight	ukb-b-11842	rs1964675	0.0107138	0.00191295	3	2.1e-08	T	C	TRUE	0.00941298	31.3485
Weight	ukb-b-11842	rs1966818	0.0128699	0.0023042	8	2.30001e-08	A	G	TRUE	0.00936223	31.1779
Weight	ukb-b-11842	rs2005172	0.0145907	0.00183141	17	1.59993e-15	C	A	TRUE	0.0188653	63.4334
Weight	ukb-b-11842	rs2015769	-0.0110922	0.00173836	2	1.79999e-10	G	A	TRUE	0.0121839	40.6905
Weight	ukb-b-11842	rs2016469	0.0126868	0.00180509	3	2.09991e-12	A	G	TRUE	0.0147438	49.3677
Weight	ukb-b-11842	rs2045293	0.0101404	0.00176469	7	9.09997e-09	T	C	TRUE	0.00990388	32.9997
Weight	ukb-b-11842	rs2064103	-0.012129	0.00175385	22	4.70002e-12	C	T	TRUE	0.0142815	47.7971
Weight	ukb-b-11842	rs2071952	0.0128745	0.00214078	16	1.79999e-09	C	T	TRUE	0.0108377	36.1454
Weight	ukb-b-11842	rs2101975	-0.0146312	0.0017548	4	7.59976e-17	G	A	TRUE	0.0206257	69.4771
Weight	ukb-b-11842	rs2102278	0.01511	0.00185434	4	3.69999e-16	G	A	TRUE	0.0197177	66.357
Weight	ukb-b-11842	rs2119753	-0.0100428	0.00177954	2	1.7e-08	G	A	TRUE	0.00955605	31.8296
Weight	ukb-b-11842	rs2139555	-0.0130266	0.00176167	12	1.39991e-13	T	C	TRUE	0.0162942	54.6449
Weight	ukb-b-11842	rs215634	-0.0128022	0.00178564	7	7.50067e-13	G	A	TRUE	0.0153329	51.371
Weight	ukb-b-11842	rs2161228	0.0304919	0.00287461	5	2.80027e-26	T	C	TRUE	0.0329617	112.447
Weight	ukb-b-11842	rs2183300	-0.0105197	0.00177953	9	3.40001e-09	A	G	TRUE	0.0104756	34.9247
Weight	ukb-b-11842	rs2192158	-0.0112313	0.00173957	4	1.09999e-10	G	A	TRUE	0.0124704	41.6594
Weight	ukb-b-11842	rs2193552	0.0108431	0.00186948	3	6.59994e-09	G	A	TRUE	0.0100883	33.6203
Weight	ukb-b-11842	rs2197563	0.00971108	0.0017636	2	3.69999e-08	A	G	TRUE	0.00910162	30.302
Weight	ukb-b-11842	rs2225509	-0.00957998	0.00174813	9	4.30002e-08	C	A	TRUE	0.00901577	30.0136
Weight	ukb-b-11842	rs2236084	-0.0119354	0.00175932	6	1.20005e-11	G	A	TRUE	0.0137507	45.9961
Weight	ukb-b-11842	rs2242171	0.0122401	0.00179573	16	9.30037e-12	T	C	TRUE	0.0138795	46.4328
Weight	ukb-b-11842	rs2274070	0.0128874	0.00205428	14	3.50002e-10	G	A	TRUE	0.011782	39.3322
Weight	ukb-b-11842	rs2276190	0.013067	0.00194393	18	1.80011e-11	A	G	TRUE	0.0135033	45.1572
Weight	ukb-b-11842	rs2279654	0.0112168	0.00195116	5	8.99995e-09	T	C	TRUE	0.00991243	33.0285
Weight	ukb-b-11842	rs2280018	-0.0128226	0.00176757	16	4.00037e-13	C	A	TRUE	0.0156922	52.5939
Weight	ukb-b-11842	rs2280470	-0.0169859	0.00186019	15	6.79986e-20	G	A	TRUE	0.0246367	83.3296
Weight	ukb-b-11842	rs2289379	-0.011547	0.0017809	7	8.9002e-11	T	C	TRUE	0.0125753	42.0142
Weight	ukb-b-11842	rs2307111	-0.0265756	0.00177387	5	9.70063e-51	C	T	TRUE	0.063666	224.316
Weight	ukb-b-11842	rs2417084	0.0162295	0.00186411	9	3.10027e-18	C	T	TRUE	0.0224472	75.7537
Weight	ukb-b-11842	rs247008	0.0143433	0.00185514	5	1.10002e-14	G	A	TRUE	0.0177871	59.7423
Weight	ukb-b-11842	rs2494196	0.0135799	0.00191318	1	1.29987e-12	A	C	TRUE	0.0150334	50.3522
Weight	ukb-b-11842	rs2533879	-0.0251007	0.00189315	7	4.00037e-40	A	G	TRUE	0.0505618	175.687
Weight	ukb-b-11842	rs255801	-0.0107474	0.00173909	5	6.4e-10	G	A	TRUE	0.0114372	38.168
Weight	ukb-b-11842	rs2568958	0.018097	0.00176493	1	1.10002e-24	A	G	TRUE	0.0308671	105.074
Weight	ukb-b-11842	rs2585526	0.0118094	0.00175179	13	1.59993e-11	G	A	TRUE	0.0135803	45.418
Weight	ukb-b-11842	rs2660241	0.0141485	0.00180451	16	4.49987e-15	C	T	TRUE	0.0182828	61.4383
Weight	ukb-b-11842	rs2678204	0.0202308	0.00182589	1	1.59993e-28	G	T	TRUE	0.0358569	122.691
Weight	ukb-b-11842	rs2737218	-0.0221266	0.0021424	8	5.30029e-25	C	T	TRUE	0.0313019	106.602
Weight	ukb-b-11842	rs2744956	0.0516363	0.00249725	6	5.60015e-95	C	T	TRUE	0.114669	427.29
Weight	ukb-b-11842	rs2802295	0.0232941	0.00179021	6	1e-38	G	A	TRUE	0.0487883	169.208
Weight	ukb-b-11842	rs28366156	-0.0235391	0.00256788	6	4.90004e-20	C	T	TRUE	0.0248238	83.9783
Weight	ukb-b-11842	rs2861685	-0.0138169	0.00175339	2	3.29989e-15	C	T	TRUE	0.018464	62.0585
Weight	ukb-b-11842	rs28670671	-0.01106	0.00198761	9	2.59998e-08	C	T	TRUE	0.00929282	30.9446
Weight	ukb-b-11842	rs28696937	0.0191613	0.00286817	9	2.39994e-11	T	C	TRUE	0.0133402	44.6043
Weight	ukb-b-11842	rs287837	-0.0143853	0.00174223	6	1.50003e-16	G	A	TRUE	0.020235	68.134
Weight	ukb-b-11842	rs28788874	-0.0148258	0.00199525	1	1.10002e-13	T	C	TRUE	0.016451	55.1796
Weight	ukb-b-11842	rs2897968	0.0128858	0.00177949	12	4.40048e-13	A	G	TRUE	0.0156366	52.4045
Weight	ukb-b-11842	rs2920882	0.009548	0.00173377	2	3.59998e-08	T	G	TRUE	0.00910384	30.3095
Weight	ukb-b-11842	rs2974432	-0.0147053	0.00204389	5	6.29941e-13	G	A	TRUE	0.0154394	51.7332
Weight	ukb-b-11842	rs3012053	-0.0112012	0.00192275	10	5.69994e-09	G	A	TRUE	0.0101764	33.9172
Weight	ukb-b-11842	rs3116598	-0.023007	0.00210259	13	7.19946e-28	T	C	TRUE	0.0350019	119.66
Weight	ukb-b-11842	rs314279	-0.022118	0.00271395	6	3.59998e-16	A	C	TRUE	0.0197238	66.3781
Weight	ukb-b-11842	rs329651	0.0122195	0.00219585	11	2.59998e-08	T	G	TRUE	0.00929396	30.9484
Weight	ukb-b-11842	rs33967909	0.0142479	0.00210668	5	1.29987e-11	A	G	TRUE	0.0136673	45.7132
Weight	ukb-b-11842	rs34017457	0.0681676	0.0104308	16	6.4003e-11	A	G	TRUE	0.012773	42.6833
Weight	ukb-b-11842	rs34028346	0.014663	0.00249825	4	4.39997e-09	A	G	TRUE	0.0103281	34.4279
Weight	ukb-b-11842	rs34045288	0.0196676	0.00183513	6	8.4004e-27	T	C	TRUE	0.0336255	114.79
Weight	ukb-b-11842	rs34223321	0.0126073	0.00189232	17	2.70023e-11	A	C	TRUE	0.0132681	44.36
Weight	ukb-b-11842	rs34505073	0.054202	0.00602002	13	2.19989e-19	A	G	TRUE	0.0239692	81.0161
Weight	ukb-b-11842	rs34517439	0.0504268	0.00267531	1	2.99985e-79	A	C	TRUE	0.0971706	355.068
Weight	ukb-b-11842	rs34574518	-0.0132704	0.00212473	6	4.20001e-10	G	A	TRUE	0.0116792	38.985
Weight	ukb-b-11842	rs34627176	-0.0117679	0.00211862	4	2.80001e-08	A	G	TRUE	0.00925989	30.8339
Weight	ukb-b-11842	rs34848742	-0.0141124	0.00211955	4	2.80027e-11	G	T	TRUE	0.0132518	44.3048
Weight	ukb-b-11842	rs35307904	-0.017466	0.00266277	9	5.40008e-11	A	G	TRUE	0.0128662	42.9988
Weight	ukb-b-11842	rs35467921	0.0274467	0.00176986	16	3.10027e-54	T	C	TRUE	0.0679072	240.347
Weight	ukb-b-11842	rs35506085	-0.0192188	0.00225137	11	1.39991e-17	A	G	TRUE	0.0215988	72.8275
Weight	ukb-b-11842	rs35568752	0.0129989	0.00215915	4	1.7e-09	A	G	TRUE	0.0108607	36.223
Weight	ukb-b-11842	rs355865	0.0101121	0.00178996	2	1.6e-08	C	T	TRUE	0.00957573	31.8958
Weight	ukb-b-11842	rs35626515	0.0258576	0.00176756	16	1.80011e-48	A	C	TRUE	0.0608838	213.877
Weight	ukb-b-11842	rs35874463	0.0241918	0.00372235	15	8.10028e-11	G	A	TRUE	0.0126338	42.2123
Weight	ukb-b-11842	rs35882248	0.0137716	0.00185988	2	1.29987e-13	T	C	TRUE	0.016338	54.7943
Weight	ukb-b-11842	rs36140	0.0124261	0.00180971	5	6.59933e-12	C	A	TRUE	0.0140814	47.1182
Weight	ukb-b-11842	rs365352	-0.0202727	0.00201269	5	7.29962e-24	A	G	TRUE	0.0298179	101.393
Weight	ukb-b-11842	rs3730071	-0.0364038	0.0050666	12	6.70039e-13	A	C	TRUE	0.0153984	51.5937
Weight	ukb-b-11842	rs374335	-0.0121839	0.00186552	12	6.4998e-11	G	A	TRUE	0.0127571	42.6294
Weight	ukb-b-11842	rs3753639	0.0215164	0.00202485	1	2.29985e-26	C	T	TRUE	0.0330751	112.847
Weight	ukb-b-11842	rs3759094	-0.0151722	0.00183616	12	1.39991e-16	T	C	TRUE	0.0202647	68.2359
Weight	ukb-b-11842	rs3762444	-0.0111158	0.00174903	1	2.1e-10	T	C	TRUE	0.0120881	40.3667
[truncated: 727 more rows]

## Sheet: Table S4
Table S4 UVMR results for the biderecional casuation of PD and AF
Exposure	Outcome	Method	SNPs Number	Beta	SE	OR (95%CI)	P value
Periodontitis (IEU)	Atrial fibrillation	IVW	30	0.005	0.002	1.005 (1.001-1.010)	0.028
		Weighted Median		0.005	0.003	1.005 (0.999-1.012)	0.118
		MR Egger		0.009	0.011	1.009 (0.988-1.031)	0.415
		MRPRESSO		0.004	0.002	1.004 (1.000-1.009)	0.046
Periodontitis (FinGenn)		IVW	19	0.05	0.054	1.052 (0.945-1.170)	0.354
		IVWa	15	0.15	0.063	1.161 (1.027-1.314)	0.017
		Weighted Median	19	-0.037	0.07	0.964 (0.841-1.105)	0.599
		Weighted Mediana	15	0.102	0.085	1.108 (0.937-1.310)	0.36
		MR Egger	19	0.074	0.083	1.076 (0.915-1.267)	0.388
		MR Eggera	15	0.207	0.102	1.230 (1.008-1.501)	0.073
		MRPRESSO	19	0.032	0.051	1.032 (0.932-1.142)	0.539
		MRPRESSOa	15	0.107	0.061	1.113 (0.988-1.253)	0.097
Atrial fibrillation	Periodontitis (IEU)	IVW	61	-0.095	0.221	0.909 (0.590-1.401)	0.666
		Weighted Median		-0.342	0.324	0.710 (0.376-1.339)	0.29
		MR Egger		-0.15	0.542	0.861 (0.298-2.488)	0.783
		MRPRESSO		0.07	0.193	1.072 (0.876-1.288)	0.71
	Periodontitis (FinGenn)	IVW	88	0.004	0.01	1.004 (0.986-1.024）	0.643
		Weighted Median		0.007	0.015	1.007 (0.978-1.037)	0.635
		MR Egger		0.001	0.024	1.001 (0.955-1.049)	0.976
		MRPRESSO		0.003	0.008	1.003 (0.987-1.019)	0.638

## Sheet: Table S5
Table S5 Tests for heterogeneity and horizontal pleritropy of UVMR assessing the causility of PD on AF
Heterogeneity Tests
Exposure	Outcome	Method	Q statistic	Q_df	Pheterogeneity
Periodontitis (IEU)	Atrial Fibrillation	Mr Egger	32.671	29	0.285
		IVW	32.815	28	0.248
Periodontitis (FinnGen)		Mr Egger	14.127	13	0.365
		IVW	14.699	14	0.399
Horizontal pleritropy Tests
Exposure	Outcome	Method	Egger_intercept	Intercept_se	Pintercept
Periodontitis (IEU)	Atrial Fibrillation	Mr Egger	-0.00385	0.011	0.728
Periodontitis (FinnGen)		Mr Egger	-0.00364105	0.005	0.481

## Sheet: Table S6
Table S6 Bias and Type 1 error rate for Mendelian randomization with sample overlap
Exposure	outcome	Bias (type 1 error rate) of overlap proportion
		0	0.1	0.2	0.3	0.4	0.5
periodontitis (IEU)	atrial fibrillation	0.000(0.05)	0.000(0.05)	0.001(0.05)	0.001(0.05)	0.002(0.05)	0.002(0.06)
periodontitis (FinnGen)	atrial fibrillation	0.000(0.05)	0.001(0.05)	0.001(0.05)	0.002(0.05)	0.002(0.05)	0.003(0.05)
Reference: Sen S, Redd K, Trivedi T, Moss K, Alonso A, Soliman EZ, et al. (2021). Periodontal Disease, Atrial Fibrillation and Stroke. American Heart Journal. 235, 36–43.

## Sheet: Table S7
Table S7 MVMR causal estimates for the independent effect of PD on AF adjusted by other oral diseases
Exposure	Method	Beta	SE	OR(95%CI)	P value	MVMR Heterogeneity test		MVMR pleritropy test
						Q statisic	P value	Egger intercept	SE	P value
Atrial fibrillation
periodontal disease	MV-IVW	0.141	0.064	1.151 (1.015-1.306)	0.0283714	23.826	0.397	0.002	0.003	0.535
dental caries		0.048	0.034	1.049 (0.980-1.122)	0.167519
periodontal disease	MV-Egger	0.11	0.063	1.116 (0.954 - 1.282)	0.081	23.404	0.496
dental caries		0.03	0.042	1.03 (0.948 - 1.116)	0.466
Atrial fibrillation
periodontal disease	MV-IVW	0.128272	0.064	1.137 (1.023-1.289)	0.046	26.281	0.291	-0.000952514	0.004	0.814
oral mucosa disease		-0.016	0.027	0.984 (0.934-1.036)	0.537
periodontal disease	MV-Egger	0.136811	0.0749684	1.147 (0.990-1.328)	0.068	26.153	0.245
oral mucosa disease		-0.00961216	0.039745	0.990 (0.916-1.071)	0.809
Atrial fibrillation
periodontal disease	MV-IVW	0.161	0.072	1.175 (1.020-1.354)	0.026	31.946	26	0.0003	0.004	0.946
pulp and periapical disease		-0.018	0.032	0.983 (0.923-1.046)	0.581
periodontal disease	MV-Egger	0.159	0.042	1.172 ((1.091-1.259)	0.046	31.94	25
pulp and periapical disease		-0.019	0.08	0.981 (0.839 -1.147)	0.647

## Sheet: Table S8
Table S8 UVMR estimates on the casulity of 25 potential mediators on AF
Exposure	Method	No. of Snps	β(95%CI)	SE	OR (95%CI)	P value	FDR q-value
IL-1β	IVW	4	0.06 (0.005-0.115)	0.028	/	0.033	0.0916667
	Weighted Median		0.061 (-0.006-0.128)	0.034	/	0.078	/
	MR Egger		0.071 (-0.078-0.22)	0.076	/	0.45	/
IL-6	IVW	8	0.019 (-0.04-0.078)	0.03	/	0.53	0.630952
	Weighted Median		0.01 (-0.086-0.106)	0.049	/	0.794	/
	MR Egger		-0.049 (-0.174-0.076)	0.064	/	0.472	/
IL-17	IVW	17	0.047 (0.014-0.08)	0.017	/	0.008	0.0285714
	Weighted Median		0.04 (-0.007-0.087)	0.024	/	0.096	/
	MR Egger		0.051 (-0.023-0.125)	0.038	/	0.19	/
IL-18	IVW	10	0.028 (-0.003-0.059)	0.016	/	0.085	0.193182
	Weighted Median		0.04 (-0.003-0.083)	0.022	/	0.07	/
	MR Egger		0.037 (-0.041-0.115)	0.04	/	0.386	/
TNF	IVW	11	0.04 (0.001-0.079)	0.02	/	0.043	0.1075
	Weighted Median		0.044 (-0.009-0.097)	0.027	/	0.097	/
	MR Egger		0.025 (-0.069-0.119)	0.048	/	0.618	/
VEGF	IVW	11	0.033 (-0.024-0.09)	0.029	/	0.25	0.347222
	Weighted Median		0.018 (-0.009-0.045)	0.014	/	0.21	/
	MR Egger		0.009 (-0.083-0.101)	0.047	/	0.86	/
CRP	IVW	29	0.018 (-0.06-0.096)	0.04	/	0.649	0.717
	Weighted Median		0.006 (-0.08-0.092)	0.044	/	0.889	/
	MR Egger		-0.090 (-0.258-0.079)	0.086	/	0.306	/
WBC	IVW	375	0.034 (-0.014-0.082)	0.025	/	0.167	0.260937
	Weighted Median		0.02 (-0.047-0.088)	0.034	/	0.553	/
	MR Egger		0.117 (0.018-0.217)	0.051	/	0.022	/
PLT	IVW	168	0.023 (-0.026-0.072)	0.025	/	0.355	0.444105
	Weighted Median		0.004 (-0.047-0.055)	0.026	/	0.882	/
	MR Egger		0.014 (-0.084-0.112)	0.05	/	0.78	/
PG	IVW	18	0.024 (-0.022-0.070)	0.024	/	0.697	0.716875
	Weighted Median		0.049 (-0.018 - 0.116)	0.034	/	0.483	/
	MR Egger		0.068 (-0.022 - 0.159)	0.046	/	0.496	/
Vitamin C	IVW	8	-0.264 (-0.472--0.056)	0.106	/	0.011	0.034375
	Weighted Median		-0.245 (-0.512-0.022)	0.136	/	0.071	/
	MR Egger		-0.448 (-0.942-0.046)	0.252	/	0.128	/
Vitamin D	IVW	117	0.077 (-0.031-0.185)	0.055	/	0.156	0.26
	Weighted Median		0.077 (-0.025-0.179)	0.052	/	0.138	/
	MR Egger		0.034 (-0.137-0.205)	0.087	/	0.699	/
Hypertension	IVW	179	1.104 (0.912-1.296)	0.098	2.756 (2.273-3.342)	6.67e-25	8.3375e-24
	Weighted Median		1.023 (0.772-1.274)	0.128	2.780 (2.164-3.573)	1.34e-15	/
	MR Egger		1.254 (0.699-1.809)	0.283	3.504 (2.011-6.105)	1.682e-05	/
SBP	IVW	359	0.015 (0.011-0.019)	0.002	/	2.698e-11	2.25e-10
	Weighted Median		0.016 (0.012-0.02)	0.002	/	8.93e-12	/
	MR Egger		0.017 (0.011-0.023)	0.003	/	0.00658	/
DBP	IVW	395	0.023 (0.015-0.031)	0.004	/	3.24e-08	2.025e-07
	Weighted Median		0.019 (0.011-0.027)	0.004	/	1.97e-05	/
	MR Egger		0.006 (-0.014-0.026)	0.01	/	0.535	/
Fast Insulin	IVW	14	-0.213 (-0.589-0.163)	0.192	/	0.269	0.353947
	Weighted Median		-0.181 (-0.581-0.219)	0.204	/	0.375	/
	MR Egger		-0.388 (-2.513-1.737)	1.084	/	0.727	/
Fast blood glucose	IVW	30	-0.115 (-0.27-0.04)	0.079	/	0.141	0.258929
	Weighted Median		0.062 (-0.116-0.24)	0.091	/	0.494	/
	MR Egger		-0.011 (-0.342-0.32)	0.169	/	0.949	/
Heart rate variability	IVW	11	0.276 (0.086-0.466)	0.097	/	0.004	0.0166667
	Weighted Median		0.327 (0.07-0.584)	0.131	/	0.013	/
	MR Egger		0.543 (-0.294-1.38)	0.427	/	0.236	/
Weight	IVW	428	0.5 (0.437-0.563)	0.032	/	7.703e-55	1.925e-53
	Weighted Median		0.436 (0.35-0.522)	0.044	/	3.73e-23	/
	MR Egger		0.519 (0.358-0.68)	0.082	/	7.23e-10	/
LDL-C	IVW	131	0.012 (-0.053-0.077)	0.033	/	0.717	0.717
	Weighted Median		0.036 (-0.056-0.128)	0.047	/	0.448	/
	MR Egger		0.051 (-0.055-0.157)	0.054	/	0.347	/
HDL-C	IVW	267	-0.04 (-0.093-0.013)	0.027	/	0.145	0.258929
	Weighted Median		-0.027 (-0.111-0.057)	0.043	/	0.522	/
	MR Egger		0.012 (-0.072-0.096)	0.043	/	0.773	/
ApoA1	IVW	8	0.02 (-0.07-0.11)	0.046	/	0.673	0.717
	Weighted Median		0.071 (-0.017-0.159)	0.045	/	0.116	/
	MR Egger		0.002 (-0.3-0.304)	0.154	/	0.989	/
Atherosclerosis	IVW	21	1.271 (0.405-2.137)	0.442	3.565 (1.500-8.472)	0.004	0.0166667
	Weighted Median		1.327 (0.157-2.497)	0.597	3.771 (1.171-12.141)	0.026	/
	MR Egger		1.134 (-0.953-3.221)	1.065	3.110 (0.386-25.063)	0.23	/
Sleeplessness	IVW	31	0.221 (-0.132-0.574)	0.18	1.248 (0.877-1.775)	0.219	0.322059
	Weighted Median		0.038 (-0.379-0.455)	0.213	1.039 (0.685-1.576)	0.858	/
	MR Egger		-0.212 (-2.158-1.734)	0.993	0.809 (0.116-5.666)	0.833	/
Major depression	IVW	40	0.024 (-0.072-0.12)	0.049	1.024 (0.930-1.128)	0.11	0.229167
	Weighted Median		0.046 (-0.074-0.166)	0.061	1.047 (0.929-1.180)	0.455	/
	MR Egger		0.436 (-0.087-0.959)	0.267	1.546 (0.918-2.606)	0.628	/

## Sheet: Table S9
Table S9 Tests for heterogeneity and horizontal pleritropy of UVMR assessing the causility of 25 mediators on AF
Heterogeneity Tests
Exposure	Method	Q statistic	Q_df	Pheterogeneity
IL-1β	Mr Egger	0.270522	2	0.873488
	IVW	0.291116	3	0.961691
IL-6	Mr Egger	2.34068	6	0.885854
	IVW	3.80922	7	0.80147
IL-17	Mr Egger	7.236	16	0.952
	IVW	7.195	15	0.968
IL-18	Mr Egger	6.66404	8	0.573275
	IVW	6.7209	9	0.666151
TNF	Mr Egger	5.093	10	0.885
	IVW	4.967	9	0.837
VEGF	Mr Egger	48.805	10	1.61e-07
	IVW	51.192	9	1.81e-07
CRP	Mr Egger	47.4336	27	0.00887545
	IVW	50.9513	28	0.00505525
WBC	Mr Egger	656.279	384	1.4646e-16
	IVW	665.146	385	2.92972e-17
PLT	Mr Egger	473.298	166	2.55593e-31
	IVW	473.419	167	4.16789e-31
GPx	Mr Egger	11.9289	8	0.154405
	IVW	12.4806	9	0.187553
Vitamin C	Mr Egger	64.9569	3	5.12368e-14
	IVW	113.967	4	1.03656e-23
Vitamin D	Mr Egger	255.607	98	5.21384e-16
	IVW	256.7	99	6.03312e-16
Hypertension	Mr Egger	288.647	178	2.78e-07
	IVW	287.646	177	2.81e-07
SBP	Mr Egger	1089.12	393	1.07233e-66
	IVW	1089.23	394	1.72749e-66
DBP	Mr Egger	1171.84	393	1.84863e-78
	IVW	1181.25	394	1.38233e-79
Heart rate variability	Mr Egger	64.9569	3	5.12368e-14
	IVW	113.967	4	1.03656e-23
Weight	Mr Egger	748	426	5.09815e-20
	IVW	748.114	427	6.61326e-20
Fast Insulin	Mr Egger	748	426	5.09815e-20
	IVW	748.114	427	6.61326e-20
Fast blood glucose	Mr Egger	33.9951	17	0.008408
	IVW	34.6521	18	0.010452
Coronary atherosclerosis	Mr Egger	20.926	19	0.340905
	IVW	20.9481	20	0.400193
ApoA1	Mr Egger	15.0183	6	0.0201149
	IVW	15.0541	7	0.0353125
LDL-C	Mr Egger	33.9951	17	0.008408
	IVW	34.6521	18	0.010452
HDL-C	Mr Egger	492.928	265	6.55859e-16
	IVW	497.593	266	2.9948e-16
Sleeplessness	Mr Egger	51.6032	30	0.0084019
	IVW	55.4007	31	0.00452066
Major depression	Mr Egger	47.805	38	0.13234
	IVW	50.9204	39	0.0957238
Horizontal pleritropy Tests
Exposure	Method	Egger_intercept	Intercept_se	Pintercept
IL-1β	Mr Egger	-0.00302413	0.0210735	0.899046
IL-6	Mr Egger	0.00848905	0.00700513	0.271129
IL-17	Mr Egger	-0.00134737	0.00664618	0.842
IL-18	Mr Egger	-0.00208859	0.00875895	0.817526
TNF	Mr Egger	0.00322	0.009	0.731
VEGF	Mr Egger	0.007	0.011	0.524
CRP	Mr Egger	0.0102508	0.00724424	0.16849
WBC	Mr Egger	-0.00223286	0.00119398	0.0622538
PLT	Mr Egger	0.000460979	0.00223678	0.836972
GPx	Mr Egger	-0.00468538	0.00770294	0.559884
Vitamin C	Mr Egger	0.109894	0.0730434	0.229506
Vitamin D	Mr Egger	0.0014699	0.00227063	0.518917
Hypertension	Mr Egger	-0.00208	0.002	0.368
SBP	Mr Egger	-0.000362962	0.00183157	0.843014
DBP	Mr Egger	0.0032013	0.00180204	0.0764261
Heart rate variability	Mr Egger	0.109894	0.0730434	0.229506
Weight	Mr Egger	-0.0003491	0.00136779	0.798669
Fast Insulin	Mr Egger	0.00289501	0.0176117	0.872169
Fast blood glucose	Mr Egger	-0.00363132	0.00633517	0.574014
Coronary atherosclerosis	Mr Egger	0.000743605	0.00524845	0.888823
ApoA1	Mr Egger	0.00210494	0.0176061	0.908736
LDL-C	Mr Egger	-0.00450576	0.00197546	0.0241224
HDL-C	Mr Egger	-0.00185235	0.00116974	0.114489
Sleeplessness	Mr Egger	0.0087213	0.00586964	0.147758
Major depression	Mr Egger	-0.0124687	0.00792341	0.123857

## Sheet: Table S10
Table S10 Biderectional UVMR estimates on the casulity of PD on 10 potential mediators
Exposure	Outcome	Method	No. of Snps	Beta	SE	OR (95%CI)	P value	FDR q-value
Periodontal disease	IL-1β	IVW	13	0.42(-0.07784-0.91784)	0.254	/	0.098	0.163
		Weighted Median		0.43(-0.19916-1.05916)	0.321	/	0.18	/
		MR Egger		0.021(-1.23928-1.28128)	0.643	/	0.975	/
	IL-17	IVW	14	0.429(0.06052-0.79748)	0.188	/	0.023	0.065
		Weighted Median		0.455(-0.09184-1.00184)	0.279	/	0.103	/
		MR Egger		0.464(-0.07304-1.00104)	0.274	/	0.19	/
	TNF	IVW	13	0.477(0.05756-0.89644)	0.214	/	0.026	0.065
		Weighted Median		0.379(-0.20508-0.96308)	0.298	/	0.204	/
		MR Egger		0.493(-0.13812-1.12412)	0.322	/	0.154	/
	Vitamin C	IVW	14	-0.048(-0.13032-0.03432)	0.042	/	0.252	0.36
		Weighted Median		0.008(-0.1096-0.1256)	0.06	/	0.889	/
		MR Egger		0.016(-0.10356-0.13556)	0.061	/	0.801	/
	Hypertension	IVW	14	0.017(0.00132-0.03268)	0.008	1.015 (1.001-1.030)	0.043	0.072
		Weighted Median		0.015(-0.00264-0.03264)	0.009	1.014 (0.995-1.034)	0.092	/
		MR Egger		0.016(-0.00948-0.04148)	0.013	1.014 (0.995-1.034)	0.234	/
	SBP	IVW	11	-0.421(-1.28144-0.43944)	0.439	/	0.337	0.421
		Weighted Median		-0.305(-1.33008-0.72008)	0.523	/	0.56	/
		MR Egger		-0.368(-2.25352-1.51752)	0.962	/	0.711	/
	DBP	IVW	16	0.111(-0.3006-0.5226)	0.21	/	0.598	0.598
		Weighted Median		0.211(-0.17512-0.59712)	0.197	/	0.284	/
		MR Egger		0.256(-0.43196-0.94396)	0.351	/	0.478	/
	Heart rate variability	IVW	6	0.051(-0.08816-0.19016)	0.071	/	0.474	0.527
		Weighted Median		-0.012(-0.19624-0.17224)	0.094	/	0.898	/
		MR Egger		0.503(-0.23592-1.24192)	0.377	/	0.253	/
	Weight	IVW	14	0.091(0.01456-0.16744)	0.039	/	0.021	0.065
		Weighted Median		0.044(0.00284-0.08516)	0.021	/	0.036	/
		MR Egger		0.018(-0.08196-0.11796)	0.051	/	0.724	/
	AS	IVW	16	0.006(0.00012-0.01188)	0.003	1.006 (1.000-1.011)	0.039	0.072
		Weighted Median		0.007(-0.00084-0.01484)	0.004	1.007 (0.999-1.015)	0.086	/
		MR Egger		0.008(0.00016-0.01584)	0.004	1.008 (1.000-1.016)	0.059	/
IL-1β	Periodontal disease	IVW	4	0.033 (-0.034 - 0.099)	0.034	/	0.334	0.637
		Weighted Median		0.028 (-0.039 - 0.096)	0.034	/	0.408	/
		MR Egger		0.012 (-0.079 - 0.329)	0.104	/	0.354	/
IL-17		IVW	16	0.001 (-0.023 - 0.025)	0.012	/	0.92	0.92
		Weighted Median		0.005 (-0.028 - 0.037)	0.017	/	0.778	/
		MR Egger		0.015 (-0.034 - 0.065)	0.025	/	0.551	/
TNF		IVW	10	0.006 (-0.028 - 0.041)	0.018	/	0.718	0.798
		Weighted Median		0.023 (-0.019 - 0.065)	0.021	/	0.284	/
		MR Egger		0.019 (-0.061 - 0.099)	0.041	/	0.653	/
Vitamin C		IVW	9	-0.047(-0.20500-0.11038)	0.080	/	0.556488	0.695
		Weighted Median		-0.055(-0.2218-0.111729)	0.085	/	0.517711	/
		MR Egger		-0.285(-0.57309-0.00349)	0.147	/	0.0940539	/
Hypertension		IVW	168	0.112 (-0.023 - 0.248)	0.069	1.119 (0.977 - 1.281)	0.104	0.347
		Weighted Median		0.164 (-0.035 - 0.364)	0.102	1.178 (0.965 - 1.439)	0.107	/
		MR Egger		0.010 (-0.364 - 0.384)	0.191	1.010 (0.695 - 1.468）	0.959	/
SBP		IVW	383	0.001 (-0.001 - 0.004)	0.001	/	0.233	0.583
		Weighted Median		0.003 (-0.001 - 0.006)	0.002	/	0.141	/
		MR Egger		0.004 (-0.002 - 0.010_	0.003	/	0.155	/
DBP		IVW	375	0.004 (-0.0002 - 0.008)	0.002	/	0.063	0.347
		Weighted Median		0.004 (-0.003 - 0.010)	0.003	/	0.266	/
		MR Egger		0.006 (-0.003 - 0.016)	0.005	/	0.186	/
Heart rate variability		IVW	5	-0.093 (-0.35434-0.16838)	0.133348	/	0.485633	0.693
		Weighted Median		0.044(-0.20002-0.28848)	0.124617	/	0.72263	/
		MR Egger		-0.351(-1.51529-0.81426)	0.594273	/	0.597	/
Weight		IVW	394	0.041 (-0.004 - 0.086)	0.023	/	0.078	0.347
		Weighted Median		0.026 (-0.037 - 0.088)	0.032	/	0.419	/
		MR Egger		0.052 (-0.063 - 0.166)	0.378	/	0.378	/
AS		IVW	25	0.410(-0.50985-1.33031)	0.469428	1.507(0.601-3.782)	0.382172	0.637
		Weighted Median		0.420(-0.50190-1.34100)	0.470127	1.521(0.605-3.823)	0.372167	/
		MR Egger		0.221(-1.78512-2.22660)	1.0234	1.247(0.168-9.268)	0.831129	/

[truncated: 3 more sheets: Table S11, Table S12, Table S13]
